# Supplementary material for: Effects of parental genetic divergence on gene expression patterns in interspecific hybrids of Camellia
Source: BMC Genomics. 2019 Nov 8;20:828. doi: 10.1186/s12864-019-6222-z (PMC6842218; doi:10.1186/s12864-019-6222-z)
Supplement: Supplementary file 1 — Additional file 1: Figure S1. Plots compare total expression levels of F1 hybrids to total expression levels of parental species. aza, Camellia azalea; che, C. chekiangoleosa; amp, C. amplexicaulis; F1aza × che, F1 hybrid of C. azalea × C. chekiangoleosa; F1aza × amp, F1 hybrid of C. azalea × C. amplexicaulis. Figure S2. Clustering analysis showing the repeatability of biological replicates for each species and the hybrid. (A) The cross of Camellia azalea × C. chekiangoleosa. (B) The cross of Camellia azalea × C. amplexicaulis. Samples started with aza, C. azalea; che, C. chekiangoleosa; amp, C. amplexicaulis. aza_che, F1 hybrid of Camellia azalea × C. chekiangoleosa; aza_amp, F1 hybrid of Camellia azalea × C. amplexicaulis. Table S1. The sequencing results of different accessions in this study. Table S2. Classification of different regulatory types. Table S3. Sequences used for genetic distance analysis in this study. Table S4. The normalized gene expression of the intra-sectional cross. Table S5. The normalized gene expression of the inter-sectional cross. [file 12864_2019_6222_MOESM1_ESM.zip]

Archive with 3 entries (3 files):
- Additional file.docx
- Additional file 1 Table S4.txt
- Additional file 1Table S5.txt
