# Supplementary material for: Effects of parental genetic divergence on gene expression patterns in interspecific hybrids of Camellia
Source: BMC Genomics. 2019 Nov 8;20:828. doi: 10.1186/s12864-019-6222-z (PMC6842218; doi:10.1186/s12864-019-6222-z)
Supplement: Supplementary file 1 — Additional file 1: Figure S1. Plots compare total expression levels of F1 hybrids to total expression levels of parental species. aza, Camellia azalea; che, C. chekiangoleosa; amp, C. amplexicaulis; F1aza × che, F1 hybrid of C. azalea × C. chekiangoleosa; F1aza × amp, F1 hybrid of C. azalea × C. amplexicaulis. Figure S2. Clustering analysis showing the repeatability of biological replicates for each species and the hybrid. (A) The cross of Camellia azalea × C. chekiangoleosa. (B) The cross of Camellia azalea × C. amplexicaulis. Samples started with aza, C. azalea; che, C. chekiangoleosa; amp, C. amplexicaulis. aza_che, F1 hybrid of Camellia azalea × C. chekiangoleosa; aza_amp, F1 hybrid of Camellia azalea × C. amplexicaulis. Table S1. The sequencing results of different accessions in this study. Table S2. Classification of different regulatory types. Table S3. Sequences used for genetic distance analysis in this study. Table S4. The normalized gene expression of the intra-sectional cross. Table S5. The normalized gene expression of the inter-sectional cross. [file 12864_2019_6222_MOESM1_ESM.zip › Additional file 1 Table S4.txt]

M1	M2	M3	F1	F2	F3	HM1	HM3	HF1	HF3
CSA000011.1	160.86	148.18	168.74	495.55	401.67	392.38	168.4	389.47	246.83	425.11
CSA000013.1	301.59	314.92	354.64	351.22	316.68	370.14	188.89	217.86	169.2	203.89
CSA000014.1	33.58	45.9	38	51.37	49.37	68.88	24.8	40.28	19.69	13.15
CSA000029.1	46.5	39.52	36.73	36.44	32.51	33.47	18.23	22.2	18.23	15.62
CSA000036.1	386.83	398.43	385.16	448.7	528.6	503.78	380.11	372.09	300.18	323.42
CSA000041.1	30.5	31.29	27.77	22.01	24.91	20.75	14.13	23.91	16.21	19.16
CSA000042.1	217.31	222.48	205.5	144.55	225.47	186.68	116.32	84.68	113.77	87.97
CSA000046.1	723.72	633.67	721.52	749.63	608.47	548.03	312.14	252.94	242.13	269.11
CSA000047.1	18.34	20.14	16.21	17.2	25.05	20.47	14.29	22.53	16.19	20.39
CSA000048.1	33.77	37.25	30.21	26.28	25.71	35.96	15	17.38	16.67	21.02
CSA000049.1	23.98	24.62	20.39	83.48	64.96	68.97	29.03	22.08	28.52	25.64
CSA000055.1	85.37	90.14	91.7	105.55	119.21	106.73	47.92	61	38.87	47.77
CSA000058.1	103.97	106.46	95.63	151.72	163.15	191.83	8.02	31.24	99.18	82.21
CSA000076.1	104.3	102.32	120.01	231.46	196.57	148.06	57.25	72.35	65.27	46.04
CSA000087.1	58.12	55.67	69.66	52.96	57	53	26.5	23.02	24.56	19.73
CSA000092.1	27.77	22.95	30.71	60.82	58.7	54.93	9.6	11.51	13.73	20.14
CSA000093.1	63.93	62.63	69.34	58.98	70.59	68.72	37.92	33.09	32.45	44.19
CSA000101.1	29.06	47.17	43.06	61.52	68.63	63.73	33.55	51.79	35.01	50.97
CSA000104.1	613.18	670	684.58	1063.52	797.41	820.75	162.27	289.39	372.31	596.45
CSA000106.1	62.97	66.46	62.69	195.62	159.99	165.6	43.39	38.64	79.86	45.63
CSA000108.1	111.49	108.55	113.76	118.97	112.37	121.61	37.39	40.81	36.87	36.7
CSA000112.1	96.87	93.28	103.93	102.87	89.7	123.38	63.29	54.08	55.84	39.46
CSA000117.1	19.37	24.86	20.27	21.5	12.64	18.67	13.86	13.98	9.48	13.98
CSA000118.1	909.28	901.41	839.41	378.4	463.27	402.65	471.49	572.2	260	335.43
CSA000139.1	393.29	390.78	340.07	136.78	562.91	233.03	40.11	67.41	56.16	49.33
CSA000140.1	174.36	192.52	211.52	134.4	124.02	151.28	84.6	76.46	105.02	50.97
CSA000147.1	126.58	133.24	98.79	66.9	91.51	79.82	22.61	84.68	45.95	30.42
CSA000166.1	55.11	59.08	60.37	69.69	75.06	75.32	45.95	20.55	39.38	13.98
CSA000168.1	45.85	59.92	53.2	72.27	62.01	54.07	18.23	9.87	15.32	12.33
CSA000169.1	36.81	42.07	29.13	59.73	46.96	39.27	13.86	30.42	23.34	19.73
CSA000170.1	34.87	54.82	38.63	38.83	43.35	34.76	21.15	44.39	21.88	32.89
CSA000171.1	35.52	30.28	29.13	35.84	42.44	46.35	25.16	26.31	22.97	12.74
CSA000172.1	575.02	585.6	612.89	380.37	412.04	438.38	460.48	261.27	296.83	279.85
CSA000176.1	59.41	61.52	62.06	32.25	64.12	52.79	57.25	48.92	25.53	33.71
CSA000177.1	75.43	66.94	73.71	48.38	74.89	47.38	54.41	69.72	55.72	45.71
CSA000178.1	240.56	252.13	227.03	324.94	244.13	272.3	120.33	91.67	112.31	131.13
CSA000183.1	213.76	212.92	188.08	212.05	260.69	204.06	161.54	161.55	96.27	158.26
CSA000187.1	797.56	748.1	753.92	81.53	90.31	84.65	72.2	83.86	62.36	56.73
CSA000194.1	45.85	45.9	33.56	48.38	36.72	32.83	21.88	19.73	13.13	6.58
CSA000198.1	111.08	131.96	131.72	102.14	96.33	106.22	38.65	35.35	33.55	39.46
CSA000199.1	123.35	142.48	153.89	73.17	84.89	80.47	19.69	24.25	20.79	28.77
CSA000204.1	86.54	92.12	102.59	39.42	62.31	50.21	13.49	18.09	14.22	13.98
CSA000205.1	95.58	98.17	81.06	70.48	59	66.95	10.94	9.04	8.02	14.8
CSA000218.1	33.26	36.34	26.6	20.61	16.26	18.99	33.55	18.5	15.68	21.79
CSA000225.1	68.09	69.21	67.27	117.54	94.05	114.22	63.61	61.84	65.8	87.15
CSA000226.1	71.68	55.25	65.02	99.35	132.25	120.38	48.37	43.02	32.82	32.33
CSA000229.1	149.5	139.29	119.06	113.49	114.69	114.58	50.69	73.17	55.43	78.1
CSA000235.1	46.66	58.65	59.21	47.49	29.65	19.63	10.76	27.95	14.95	12.95
CSA000238.1	302.52	289.54	268.97	564.51	469.6	512.58	154.68	176.23	218.99	205.98
CSA000240.1	116.89	108.37	134.89	66.9	73.45	98.49	52.51	30.42	47.4	54.26
CSA000249.1	179.21	187.74	195.37	119.46	110.78	132.93	53.24	25.49	49.23	37
CSA000264.1	90.62	89.89	67.55	86.21	79.87	97.63	38.16	45.77	42.06	38.64
CSA000266.1	161.69	159.85	162.6	102.37	104.53	78.29	51.78	55.08	54.7	61.45
CSA000287.1	183.41	145.35	103.22	147.54	139.07	117.16	102.1	75.64	74.39	73.99
CSA000289.1	125.93	131.32	106.39	188.75	134.86	168.01	67.83	64.95	59.8	52.62
CSA000294.1	38.22	37.55	36.79	39.58	52.16	39.68	29.97	42	22.74	47.68
CSA000296.1	30.35	41.44	34.2	623	397.95	575.49	25.53	142.23	93.35	513.83
CSA000302.1	22.93	21.67	16.78	13.44	17.16	13.52	17.14	15.21	12.4	6.17
CSA000306.1	164.25	179.13	146.71	117.07	131.25	68.02	101.61	164.15	121.55	170.73
CSA000308.1	30.35	33.79	23.81	60.45	49.37	57.16	38.07	46.04	35.01	45.55
CSA000309.1	339.04	377.39	353.37	338.08	354.61	336.67	221.71	301.72	309.95	356.8
CSA000313.1	102.96	97.62	90.29	75.86	97.03	107.14	37.64	38.43	32.25	34.53
CSA000315.1	34.87	30.6	31.66	37.03	31.91	43.13	29.17	39.46	16.04	27.13
CSA000321.1	185.34	186.15	169.72	149.63	130.95	115.55	65.64	128.66	67.1	132.36
CSA000326.1	50.13	57.41	55.41	241.24	264.18	211.83	61.67	36.38	68.55	46.2
CSA000327.1	62.64	62.79	65.23	46.59	40.04	42.49	24.8	32.89	27.35	36.58
CSA000329.1	48.76	50.84	50.03	28.52	36.72	37.18	14.59	18.5	15.68	14.8
CSA000332.1	108.17	102.8	108.29	161.42	174.44	124.72	66.73	151.27	109.94	126.61
CSA000333.1	151.44	150.13	167.19	206.37	195.97	178.96	130.91	192.38	126.17	150.04
CSA000337.1	46.5	33.79	34.83	29.27	25.89	33.47	11.67	10.69	21.15	23.84
CSA000343.1	16.79	13.39	20.9	24.49	23.48	25.75	12.4	12.33	17.5	22.2
CSA000344.1	53.6	54.66	56.84	69.59	78.27	55.68	18.41	20.14	49.59	24.05
CSA000353.1	66.41	61.94	60.37	41.21	54.08	42.27	16.29	22.34	27.71	30.15
CSA000363.1	51.02	40.16	51.3	63.91	65.02	52.79	35.01	40.28	29.17	35.35
CSA000389.1	31.86	34.85	23.43	59.13	64.22	63.3	24.31	18.64	23.1	26.31
CSA000393.1	133.03	147.9	162.75	196.52	154.12	204.71	100.64	95.37	86.79	79.75
CSA000396.1	210.53	181.05	181.75	172.03	234.2	207.92	107.94	91.26	86.06	92.9
CSA000397.1	126.58	160.65	108.92	167.25	111.98	139.69	69.28	80.57	79.49	69.88
CSA000406.1	124.15	116.06	115.44	135.03	124.59	138.97	57.53	65.87	55.73	59.63
CSA000408.1	226.67	231.41	251.1	309.11	216.13	271.33	147.68	191.56	111.58	122.5
CSA000418.1	64.58	57.37	62.06	155.9	154.12	158.36	25.53	27.13	72.93	41.93
CSA000434.1	98.81	90.52	102.59	79.44	83.68	88.83	29.9	50.15	29.9	37.82
CSA000438.1	110.43	109.01	116.52	83.62	134.56	109.11	39.38	44.39	33.91	41.11
CSA000439.1	127.43	136.63	115.89	102.14	132.05	147.63	43.03	41.11	51.29	53.44
CSA000440.1	145.95	140.89	104.49	128.42	176.4	146.13	49.59	54.26	48.13	72.35
CSA000442.1	195.24	204.53	183.76	170.04	218.04	193.23	93.11	108.66	72.32	99.62
CSA000443.1	199.55	174.67	145.23	152.12	183.43	192.04	83.38	74.26	85.09	102.49
CSA000457.1	45.72	52.85	44.52	49.64	61.89	47.12	30.05	44.72	30.63	28.77
CSA000462.1	90.73	91.16	85.33	114.98	87.6	113.46	33.18	26.92	32.45	34.32
CSA000463.1	88.07	94.59	93.25	96.39	92.56	95.67	42.12	55.9	55.15	59.29
CSA000468.1	67.81	61.2	69.66	62.12	54.79	62.44	21.88	13.15	32.82	17.26
CSA000478.1	71.68	59.92	73.46	66.3	51.47	78.86	29.54	51.38	38.29	37.41
CSA000484.1	90.09	97.85	88.5	70.78	71.34	67.59	44.49	49.33	26.8	21.38
CSA000488.1	101.71	94.67	75.36	66.9	74.35	64.05	51.42	45.63	21.15	16.85
CSA000500.1	14.85	26.77	18.37	23.3	14.45	32.83	27.71	14.8	11.67	5.75
CSA000505.1	76.48	68.49	64.51	81.41	84.89	90.86	29.69	30.18	30.32	33
CSA000506.1	48.76	37.93	54.78	69.29	74.95	75.32	17.87	13.15	17.14	17.26
CSA000519.1	1145.64	1188.6	1284.14	530.71	970.2	542.82	396.38	425.86	321.26	358.04
CSA000525.1	87.83	54.19	60.16	84.82	92.72	83.04	31.36	50.97	34.28	44.39
CSA000526.1	83.44	78.67	79.67	89.24	118.12	106.22	59.37	67.25	53.24	60.51
CSA000530.1	58.77	41.44	65.86	97.96	38.53	43.13	61.99	31.24	37.19	18.91
CSA000542.1	258.32	242.46	243.39	267	249.25	259.21	147.32	191.56	176.49	172.92
CSA000544.1	77.5	82.24	61.43	65.7	68.63	79.18	17.5	22.2	10.21	23.84
CSA000574.1	56.77	56.45	54.23	71.79	72.41	72.1	38.46	40.28	28.57	30.42
CSA000580.1	255.09	268.38	246.35	395.42	338.35	325.08	149.51	83.03	117.42	114.28
CSA000585.1	552.8	503.62	579.45	466.5	276.94	350.19	162.63	160.31	132	99.48
CSA000590.1	32.57	30.87	19.63	32.68	25.29	24.65	14.69	26.78	20.63	20.2
CSA000593.1	60.06	65.87	63.75	39.42	30.1	35.41	35.25	30.42	28.93	53.44
CSA000594.1	65.87	65.66	62.69	48.38	33.71	31.54	15.32	12.33	8.02	14.8
CSA000596.1	67.49	70.12	64.59	25.68	49.37	40.55	16.04	16.44	10.21	10.28
CSA000598.1	46.93	40.59	43.49	65.9	42.34	60.51	19.45	21.38	23.1	24.66
CSA000602.1	57.48	58.65	35.46	42.41	27.69	50.85	14.59	8.22	29.9	30.42
CSA000609.1	73.94	101.36	84.54	83.33	67.13	76.93	23.34	15.62	30.27	28.77
CSA000611.1	72.97	99.13	87.71	84.22	85.49	115.55	39.38	21.38	26.98	29.19
CSA000613.1	101.23	82.4	73.14	79.59	76.46	80.31	32.27	18.7	25.89	28.98
CSA000614.1	113.45	101.15	137.21	82.23	96.53	66.74	38.65	27.68	35.98	25.49
CSA000616.1	64.74	60.08	59.37	74.29	83.99	71.29	40.2	74.61	58.71	85.5
CSA000625.1	62.13	57.63	52.82	63.43	62.73	54.59	18.38	28.94	18.09	28.77
CSA000627.1	117.28	104.68	124	161.63	179.65	173.94	112.75	101.12	122.81	90.93
CSA000630.1	51.18	50.36	44.65	52.41	47.86	43.93	22.43	28.98	29.35	30.42
CSA000632.1	48.76	80.96	69.66	108.71	92.72	80.47	45.58	38.64	33.91	41.93
CSA000651.1	49.73	49.25	51.77	42.11	35.37	39.43	14.95	22.61	15.68	16.85
CSA000656.1	92.35	84.79	58.9	111.1	57.8	82.4	64.18	46.86	47.4	51.79
CSA000659.1	108.49	161.41	152.75	148.85	125.59	158.74	144.84	130.88	80.08	42.09
CSA000661.1	136.91	119.21	119.06	47.19	52.38	32.83	72.93	83.86	37.19	30.42
CSA000681.1	151.12	177.86	196.95	175.61	142.08	155.14	99.18	95.37	73.66	68.24
CSA000688.1	262.03	290.06	290.6	194.87	228.33	223.7	94.63	83.65	90.52	109.03
CSA000689.1	42.75	46.22	46.9	59.66	71.57	74.6	28.4	31.75	30.81	30.42
CSA000690.1	988.5	1023.28	1020.85	279.74	278.15	246.55	159.72	277.61	123.62	265.41
CSA000697.1	75.6	73.99	69.84	72.79	85.88	80.38	44.59	44.69	34.54	35.24
CSA000708.1	143.26	139.72	141.96	229.27	241.42	216.08	75.85	135.65	86.55	81.94
CSA000709.1	43.91	60.18	63.33	34.88	56.23	53.17	16.48	24.17	25.38	26.47
CSA000724.1	39.72	31.24	36.1	23.3	31.01	26.71	26.25	48.51	23.34	51.38
CSA000734.1	72.12	72.25	71.56	74.07	56.39	54.72	16.53	31.51	22.37	26.04
CSA000736.1	45.12	48.7	46.19	39.58	48.16	49.65	21.1	25.92	12.98	30.97
CSA000738.1	144.66	130.05	92.46	142.16	125.23	128.75	67.1	65.77	71.47	63.3
CSA000739.1	34.01	50.57	25.12	43.41	42.14	31.33	23.58	29.87	23.34	25.49
CSA000743.1	64.9	65.23	52.04	69.29	49.77	59.98	22.73	37.68	19.57	18.36
CSA000744.1	66.52	64.77	67.13	72.51	84.65	66.69	21	27.29	24.94	24.5
CSA000745.1	77.5	77.77	70.93	81.23	95.12	92.7	26.25	35.35	24.07	35.35
CSA000746.1	41.33	36.76	38.1	46.89	65.02	59.33	30.14	22.61	29.41	17.95
CSA000747.1	30.68	22.95	29.76	31.06	49.07	35.73	7.66	33.3	15.68	19.73
CSA000748.1	32.29	41.12	43.38	65.7	68.63	78.21	33.55	45.63	46.68	24.25
CSA000754.1	77.5	86.7	81.06	24.49	30.7	29.61	19.69	24.66	7.29	9.04
CSA000756.1	195.68	207.82	212.78	222.2	213.12	197.62	126.9	132.36	204.93	157.03
CSA000757.1	78.46	76.5	80.11	79.14	58.1	60.19	31.72	33.71	33.91	34.94
CSA000761.1	81.6	73.43	76.34	63.86	63.76	58.35	21.75	20.55	24.6	14.87
CSA000762.1	327.42	337.23	381.87	193.53	170.98	155.78	54.7	42.75	51.05	48.51
CSA000765.1	186.31	163.84	188.4	139.47	120.11	107.18	61.63	55.9	69.28	67.83
CSA000790.1	111.08	110.81	117.79	163.77	165.18	153.79	85.33	99.7	115.23	97.01
CSA000791.1	231.84	219.09	232.41	259.04	472.81	278.95	166.52	255.41	167.98	257.33
CSA000792.1	51.02	55.67	61.22	63.42	68.13	70.6	28.32	23.43	36.22	45.77
CSA000793.1	99.24	113.68	98.16	75.46	96.13	99.78	60.77	62.48	88.97	77.55
CSA000795.1	40.04	31.24	36.73	47.79	70.44	50.21	38.65	23.84	41.57	31.24
CSA000808.1	37.67	39.1	34.13	34.91	38.27	38.69	23.91	37.09	25.69	38.37
CSA000830.1	97.52	102.32	100.38	67.5	78.57	71.78	33.91	42.34	26.98	43.98
CSA000831.1	92.67	80.96	90.88	51.37	78.57	55.36	35.01	46.45	33.91	46.86
CSA000845.1	297.71	276.67	266.61	159.48	190.85	189.9	175.03	138.12	142.21	144.69
CSA000846.1	37.24	43.35	34.83	26.68	36.92	40.77	18.47	18.36	16.29	16.71
CSA000849.1	43.67	48.77	37.05	123.64	78.04	95.84	23.43	33.09	53.42	35.86
CSA000850.1	83.31	100.09	85.18	58.54	71.34	66.95	34.28	40.28	33.18	43.16
CSA000858.1	41.98	40.37	43.91	71.87	44.75	47.85	18.72	26.04	19.45	20.82
CSA000865.1	31.32	24.22	35.78	37.93	38.23	33.47	22.97	11.51	12.03	13.98
CSA000866.1	64.58	56.1	67.13	74.07	61.41	62.44	24.8	10.69	16.04	9.04
CSA000870.1	47.3	47.97	38.47	46.59	49.52	43.61	47.04	44.6	30.27	43.37
CSA000882.1	90.41	67.57	45.6	59.13	65.02	68.24	40.11	53.44	65.64	54.26
CSA000911.1	125.4	129.3	145.14	110.5	131.79	124.88	97.6	110.31	76.9	80.86
CSA000918.1	60.27	60.99	69.45	61.33	52.78	62.87	21.39	21.65	52.75	25.76
CSA000919.1	25.19	43.35	39.26	38.23	34.92	45.06	24.07	10.69	26.98	15.62
CSA000920.1	62.32	59.68	59.14	21.35	24.08	23.01	48.13	39.87	46.13	54.77
CSA000923.1	63.93	52.27	63.33	91.39	74.05	64.37	39.38	21.38	40.11	27.13
CSA000925.1	26.15	30.92	29.45	48.98	35.22	29.61	13.49	13.98	13.86	16.03
CSA000931.1	259.82	270.09	251.41	229.37	243.83	271.22	121.3	120.3	144.16	134.01
CSA000935.1	112.63	122.02	106.39	128.18	125.59	104.93	83.43	76.95	68.7	82.87
CSA000941.1	90.69	111.65	92.01	98.3	37.59	41.29	60.95	92.32	23.44	33.59
CSA000943.1	133.03	149.17	137.21	86.81	88.9	76.82	56.64	55.9	40.11	34.8
CSA000944.1	125.28	86.06	101.96	57.34	75.26	68.24	29.17	35.35	17.5	30.42
CSA000946.1	30.35	33.79	30.4	61.52	46.36	75.32	11.67	27.95	29.17	23.84
CSA000952.1	56.83	47.17	45.6	76.46	75.26	85.62	26.98	31.24	13.86	34.53
CSA000953.1	73.62	71.61	68.19	69.09	70.04	61.8	23.83	31.24	24.07	32.33
CSA000958.1	69.1	76.18	63.33	95.87	71.34	71.13	28.08	15.62	16.04	16.44
CSA000959.1	128.19	119.85	115.57	55.85	82.18	56.33	21.51	31.65	16.77	13.15
CSA000964.1	66.52	58.65	70.29	100.35	106.56	139.69	41.57	31.24	38.65	42.75
CSA000968.1	107.85	100.09	91.51	88.1	64.72	100.1	30.27	25.9	18.96	28.36
CSA000969.1	37.02	35.27	39.05	40.02	33.91	40.55	16.04	13.98	22.61	17.26
CSA000978.1	168.39	160.17	155.31	187.41	143.89	222.89	85.15	58.99	84.23	63.3
CSA000988.1	52.18	48.58	47.75	70.12	46.6	58.45	31.36	43.08	34.57	18.74
CSA000989.1	92.67	122.72	103.54	133.5	115.59	112.01	75.48	52.62	67.46	63.3
CSA000990.1	51.02	52.27	61.43	76.46	68.63	57.29	47.4	46.04	45.22	26.31
CSA000992.1	196.97	227.58	237.48	623	666.47	630.21	432.48	258.97	216.6	221.15
CSA000996.1	37.78	36.97	35.78	45.99	17.16	14.81	90.07	127.02	111.22	154.15
CSA000997.1	73.54	74.83	69.58	50.17	47.19	54.32	28.53	31.04	20.14	20.45
CSA000999.1	49.08	31.24	22.8	31.66	35.52	34.12	10.94	32.89	22.61	22.2
CSA001000.1	48.31	45.64	35.21	53.04	59.6	44.93	25.53	42.09	31.36	32.56
CSA001003.1	41.65	56.1	37.68	88.1	80.07	69.52	31.36	32.06	35.74	51.79
CSA001004.1	84.23	76.14	85.49	131.24	181.73	134.54	77.31	137.65	65.95	93.37
CSA001021.1	32.61	42.39	26.28	14.04	18.96	27.04	101.01	56.32	85.33	78.92
CSA001026.1	31	41.44	31.66	53.76	41.54	41.2	24.07	22.2	17.5	18.91
CSA001027.1	32.4	31.98	29.24	14.93	32.11	22.1	16.9	23.29	16.41	16.71
CSA001034.1	69.1	56.1	60.16	28.07	46.96	44.42	12.4	24.66	21.15	10.69
CSA001040.1	35.2	39.52	37.05	66.45	55.99	56.49	19.51	18.5	33.18	23.02
CSA001046.1	58.77	53.23	68.71	68.39	91.21	62.76	19.69	17.68	33.55	31.65
CSA001057.1	99.38	98.17	102.59	99	113.64	110.8	64.09	49.33	51.78	56.73
CSA001060.1	63.93	86.06	75.99	59.13	121.61	84.33	52.15	36.17	36.47	34.53
CSA001069.1	89.77	94.14	99	45.99	35.72	52.57	14.35	15.07	17.26	22.47
CSA001071.1	92.35	101.36	100.69	84.82	59	65.66	61.26	64.13	21.88	41.11
CSA001077.1	54.25	48.45	38	47.19	31.01	55.04	15.32	16.44	23.34	26.72
CSA001090.1	66	61.58	56.36	60.33	67.43	56.65	32.09	27.46	22.17	27.95
CSA001108.1	125.28	111.56	102.59	129.62	108.97	83.04	62.72	41.11	58.34	61.66
CSA001110.1	77.17	79.37	87.71	74.07	64.12	89.8	84.23	56.32	56.52	53.03
CSA001116.1	67.81	81.6	91.19	28.67	27.69	32.83	105.02	138.12	24.07	19.73
CSA001119.1	42.41	27.84	35.67	38.83	44.35	37.12	23.34	28.5	24.56	33.44
CSA001128.1	20.02	22.95	26.6	22.7	46.36	32.83	10.21	14.8	20.42	19.73
CSA001132.1	72.01	65.34	83.91	54.95	61.71	53.75	33.55	26.31	30.63	34.53
CSA001133.1	167.47	144.92	166.55	43.01	49.57	45.49	53.48	101.39	94.08	69.06
CSA001135.1	28.93	26.39	26.72	21.5	27.93	25.88	29.03	16.77	18.23	19.73
CSA001149.1	24.54	19.76	18.37	22.1	22.88	19.96	13.86	17.26	13.86	10.69
CSA001152.1	455.77	441.14	502.51	560.28	262.34	369.18	204.2	182.92	46.31	56.73
CSA001163.1	95.15	101.79	85.92	55.55	83.28	59.65	33.79	31.24	40.84	34.8
CSA001164.1	29.2	27.34	28.14	28.61	42.21	34.4	19.61	21.65	20.5	32.79
CSA001168.1	175.22	192.95	195.26	140.17	157.27	149.63	71.31	69.88	68.15	64.95
CSA001169.1	1048.45	1146.53	1234.27	921.8	782.36	892.69	594.02	373.25	469.85	247.67
CSA001174.1	72.88	78.41	76.18	89.42	113.53	122.86	53.87	46.75	64.7	58.13
CSA001178.1	103.97	73.95	94.99	74.07	60.2	66.3	13.13	18.09	18.23	13.98
CSA001181.1	80.08	71.61	65.23	78.05	79.07	81.97	27.95	11.78	13.13	22.47
CSA001184.1	77.06	82.03	65.44	79.84	77.66	58.58	40.35	42.75	33.06	72.08
CSA001186.1	237.01	245.64	272.1	226.78	263.89	256.64	176.49	164.7	153.15	171
CSA001197.1	89.88	84	90.71	171.18	136.49	204.52	103.52	44.83	47.92	37.43
CSA001206.1	116.24	120.7	113.15	57.14	69.43	65.66	102.1	161.96	72.44	80.02
CSA001215.1	59.41	57.28	62.33	84.65	76.38	90.31	27.4	21.14	20.52	22.31
CSA001216.1	140.65	146.62	144.77	184.81	182.3	181.4	96.41	118.06	96.12	98.33
CSA001226.1	48.43	58.65	62.69	44.2	62.01	44.42	20.42	12.33	33.55	11.51
CSA001229.1	366.81	370.38	503.46	287.31	220.35	229.17	174.3	117.56	165.55	104.41
CSA001234.1	163.39	142.8	154.52	197.71	260.08	148.06	161.9	145.52	132.73	180.87
CSA001236.1	31.97	31.56	31.35	43.6	59.3	39.59	8.75	8.22	14.95	14.39
CSA001238.1	83.89	70.63	65.8	78.13	69.05	55.43	29.32	24.58	32.24	29.93
CSA001239.1	62.97	78.09	61.74	70.48	58.4	71.45	29.54	18.09	25.53	33.71
CSA001241.1	47.79	33.79	43.7	23.3	19.27	44.42	35.01	30.42	24.07	9.04
CSA001250.1	865.04	1049.63	949.92	612.25	380.49	488.27	355.9	365.02	311.41	349.4
CSA001253.1	43.91	52.91	36.73	35.24	36.72	28.97	19.69	21.38	21.88	14.8
CSA001255.1	33.58	32.51	22.8	29.27	14.45	32.83	13.13	8.22	7.29	16.44
CSA001258.1	58.12	58.33	59.21	60.33	69.24	70.49	31	37.41	35.01	32.47
CSA001259.1	46.5	35.7	43.06	43.6	45.15	41.84	24.8	23.84	23.34	20.55
CSA001263.1	48	52.27	45.6	81.43	68.03	61.15	25.28	23.84	15.07	22.75
CSA001272.1	152.41	150.45	148.19	181.43	128.99	155.94	115.05	87.56	109.76	84.47
CSA001274.1	195.35	193.48	205.5	128.72	252.56	223.37	98.09	62.07	145.5	89.2
CSA001275.1	43.91	38.25	29.13	19.71	25.29	17.38	26.25	26.31	13.13	6.58
CSA001277.1	28.9	36.82	27.39	17.02	66.98	24.94	20.24	24.25	55.06	26.72
CSA001280.1	212.14	210.05	239.7	174.12	173.99	177.03	53.97	37.41	64.54	39.87
CSA001283.1	47.36	45.47	31.46	45.99	61.61	51.29	26.25	26.86	27.22	16.17
CSA001285.1	184.81	187.53	188.83	202.39	206	189.69	92.5	141.13	100.64	132.77
CSA001288.1	91.7	88.82	85.7	77.45	98.93	91.2	38.89	50.15	51.05	48.23
CSA001289.1	142.08	121.76	108.92	42.41	69.84	39.91	22.61	18.09	45.95	22.2
CSA001291.1	35.52	26.77	27.23	13.44	29.8	24.46	13.49	11.1	12.4	6.99
CSA001293.1	95.9	96.26	97.21	99.15	87.9	113.94	59.07	44.39	42.66	25.49
CSA001294.1	68.62	71.56	66.02	69.59	64.57	80.14	39.02	28.77	35.92	26.92
CSA001298.1	63.1	76.86	63.69	61.01	88.42	79.09	67.1	71.88	51.99	58.26
CSA001301.1	59.41	65.66	53.2	71.68	69.24	45.06	51.78	16.44	23.34	12.33
CSA001302.1	905.41	952.41	1141.81	252.07	512.94	463.48	179.41	105.23	13.13	78.1
CSA001308.1	53.6	64.07	61.11	59.73	66.53	60.83	25.53	25.07	33.55	26.31
CSA001313.1	41.56	36.34	34.31	26.34	34.26	34.29	17.37	16.81	15.58	14.65
CSA001314.1	24.86	27.73	19	24.49	17.76	23.5	11.3	11.92	10.94	11.1
CSA001321.1	186.85	154.63	186.46	196.25	221.42	233.89	75.04	68.6	111.5	86.41
CSA001325.1	246.05	232.14	257.83	239.86	274.96	255.65	198.37	180.05	154.09	168.42
CSA001328.1	64.26	76.5	73.14	100.65	68.33	65.66	28.44	34.94	27.35	32.06
CSA001344.1	28.42	24.22	34.83	68.09	57.8	58.58	22.61	46.04	26.98	22.2
CSA001349.1	69.82	82.94	75.5	47.45	60.47	55.86	28.6	38.18	23.75	24.2
CSA001350.1	81.37	92.86	101.12	62.12	71.04	70.6	35.74	33.98	29.41	30.42
CSA001351.1	28.42	38.25	28.5	34.05	27.69	23.17	24.07	21.38	13.13	7.4
CSA001352.1	323.79	321.61	315.85	274.54	262.94	276.88	235.48	135.65	143.03	148.9
CSA001356.1	56.62	51.85	52.56	70.29	67.03	60.94	81.19	66.04	41.81	68.51
CSA001357.1	216.34	273.03	236.49	130.98	175.8	157.07	295.58	298.67	118.56	469.55
CSA001358.1	44.56	60.99	62.27	112.7	112.58	130.03	56.89	73.44	75.36	74.81
CSA001380.1	46.31	36.34	39.71	49.15	46.96	56.65	11.57	19.62	23.13	20.91
CSA001381.1	439.4	396.01	432.4	453.24	436.48	442.24	161.32	172.98	239.06	202.57
CSA001385.1	32.29	28.05	29.13	29.87	29.5	27.68	21.15	21.38	13.13	17.26
CSA001386.1	31.64	42.15	39.82	32.85	37.63	42.16	27.8	21.99	19.33	21.58
CSA001405.1	78.25	70.12	69.55	97.56	98.93	93.66	53.6	33.98	31.97	34.26
CSA001406.1	75.77	82.87	57.2	113.89	110.78	107.93	38.41	33.98	33.06	28.22
CSA001408.1	76.89	79.16	67.43	102.03	112.05	108.98	44.01	37.09	43.12	43.33
CSA001410.1	164.68	157.25	185.98	175.01	182.22	204.49	120.33	164.43	62.96	71.25
CSA001425.1	259.24	263.62	262.31	146.47	144.05	160.53	284.04	176.76	145.17	168.27
CSA001447.1	61.35	54.82	50.66	76.46	41.54	83.04	11.67	10.69	15.32	13.15
CSA001455.1	22.28	17.53	25.96	29.87	25.29	21.56	9.85	20.55	18.23	12.33
CSA001461.1	81.37	110.29	82.33	43.01	21.67	41.84	36.47	7.4	31.36	13.98
CSA001463.1	126.58	139.61	115.89	190.54	256.47	243.33	73.66	89.61	120.33	96.19
CSA001464.1	123.24	95.09	110.4	167.15	137.47	145.91	72.44	94.27	69.28	93.72
CSA001482.1	85.89	91.8	153.25	77.65	63.21	62.12	62.36	48.51	31.36	14.39
CSA001485.1	86.97	94.56	90.98	84.42	134.66	90.55	122.52	130.17	98.46	103.32
CSA001486.1	277.05	279.7	224.97	81.53	48.46	54.4	41.57	50.56	25.34	27.13
CSA001497.1	45.26	54.24	45.37	42.25	44.39	41.84	26.32	55.01	32.02	32.52
CSA001501.1	86.1	73.95	71.56	48.38	51.78	40.99	25.04	25.21	25.28	24.11
CSA001502.1	72.33	72.04	64.59	31.66	24.68	24.46	63.45	57.55	9.48	14.8
CSA001503.1	280.28	274.12	223.55	232.95	177.6	184.11	110.12	105.23	107.94	83.03
CSA001512.1	27.45	25.5	40.21	28.07	35.22	22.21	21.88	18.5	16.77	15.21
CSA001515.1	54.25	40.8	61.43	71.68	86.69	90.77	24.8	52.62	45.22	32.89
CSA001522.1	121.73	120.49	119.22	179.64	187.69	185.88	74.75	82.42	108.48	107.9
CSA001525.1	70.65	78.28	91.19	49.94	59.84	64.12	39.97	42.26	32.38	32.89
CSA001528.1	102.68	110.6	108.61	163.96	138.17	146.77	74.75	78.51	70.01	84.68
CSA001529.1	125.93	135.79	121.59	51.37	54.79	71.45	25.53	42.75	18.96	25.49
CSA001530.1	239.16	240.76	286.45	203.49	275.54	249.34	158.5	190.46	176.25	120.58
CSA001531.1	85.25	77.14	80.11	97.96	151.72	101.07	53.97	50.97	57.98	53.03
CSA001532.1	387.64	397.08	357.17	688.85	406.31	319.29	195.64	482.49	239.85	464.3
CSA001544.1	63.86	63.25	61.36	65.77	49.7	50.42	27.79	32.33	27.71	27.04
CSA001545.1	28.42	30.17	29.97	27.67	30.9	38.62	8.26	10.69	11.43	15.35
CSA001546.1	273.66	266.71	286.88	270.13	297.41	329.83	219.8	223	226.45	237.28
CSA001549.1	51.02	45.9	55.73	50.17	54.18	36.69	18.23	17.26	20.42	18.09
CSA001550.1	51.66	51.64	55.1	56.74	44.55	49.57	29.9	16.44	24.8	23.84
CSA001552.1	49.08	54.95	55.86	56.63	45.27	42.49	30.48	40.12	47.55	51.47
CSA001563.1	163.39	158.42	152.94	187.56	177.6	143.23	110.85	113.45	73.29	76.05
CSA001564.1	16.14	24.22	18.37	22.7	28.9	25.11	18.96	10.69	16.04	27.95
CSA001568.1	94.29	92.44	90.56	87.8	78.87	74.67	60.53	29.6	39.38	29.6
CSA001575.1	32.94	37.61	24.7	25.68	34.92	30.9	21.15	53.44	30.63	23.84
CSA001577.1	111.94	94.35	143.55	229.57	124.02	152.13	51.05	53.17	27.71	21.1
CSA001578.1	74.91	77.14	80.11	121.55	75.26	90.12	32.82	49.74	38.65	13.57
CSA001585.1	83.88	75.7	76.79	71.83	66.98	97.69	33.55	50.46	25.71	29.5
CSA001586.1	193.25	229.02	191.57	213.84	182.12	167.21	91.89	92.28	91.34	98.86
CSA001587.1	12.92	18.49	15.83	45.99	30.7	36.05	8.75	7.4	26.98	23.02
CSA001588.1	29.71	26.77	18.37	64.51	69.84	57.29	10.21	15.62	18.23	24.66
CSA001597.1	18.08	14.66	20.9	29.87	21.07	46.35	13.86	10.69	9.48	18.91
CSA001604.1	36.49	36.97	25.17	73.17	61.56	60.99	13.67	22.81	16.77	25.9
CSA001608.1	66.08	65.23	58.69	78.65	52.68	51.18	16.41	22.75	19.93	15.62
CSA001609.1	139.68	150.72	145.02	114.34	142.68	120.47	65.95	76.81	86.16	74.58
CSA001639.1	116.8	105.91	119.78	161.53	115.59	118.26	63.03	33.24	71.68	45.22
CSA001642.1	33.58	28.05	27.86	25.68	39.13	28.97	7.29	13.15	9.48	5.75
CSA001649.1	57.48	59.92	38.63	25.09	24.68	22.53	22.61	16.44	10.94	5.75
CSA001654.1	1159.46	1217.86	1221.22	2860.05	1394.58	1568.64	900.54	740.9	760.08	558.55
CSA001657.1	52.96	51.64	45.6	60.33	58.4	50.21	19.69	19.73	32.09	38.64
CSA001665.1	63.29	66.3	65.86	56.15	48.16	47.64	56.16	65.77	43.39	60.43
CSA001667.1	1185.68	1387.18	1226.67	1093.68	1323.9	1237.25	770.87	1284.98	967.78	1386.1
CSA001670.1	108.66	89.01	119.69	74.59	60.51	60.59	26.71	35.86	24.25	28.46
CSA001671.1	95.5	88.93	79	74.44	85.94	67.84	21.33	41.42	37.47	32.79
CSA001679.1	86.92	86.83	62.19	87.09	87.78	97.59	28.88	16.94	37.92	24.99
CSA001684.1	89.12	94.99	66.49	53.16	64.42	52.79	19.69	21.38	17.5	22.2
CSA001686.1	126.38	125.83	102.45	108.66	109.16	108	49.2	49.96	45.16	40.22
CSA001689.1	95.58	94.99	92.46	83.62	66.83	56.65	26.98	20.55	31.36	23.84
CSA001701.1	59.09	54.19	59.21	32.55	53.58	48.6	16.04	10.69	16.04	21.79
CSA001702.1	43.91	42.07	39.9	37.63	33.71	32.83	16.77	5.75	15.32	18.91
CSA001722.1	74.59	82.24	59.1	69.89	66.53	73.49	44.61	58.92	36.83	62.21
CSA001724.1	91.7	91.4	70.95	52.54	75.14	66.1	39.89	44.04	37.68	41.26
CSA001725.1	163.82	169.57	189.56	188.15	149.11	169.51	70.74	55.35	58.1	67.97
CSA001744.1	20.23	24.44	21.11	48.98	41.14	48.92	12.16	22.75	21.88	16.44
CSA001747.1	47.47	46.41	47.37	54.83	70.44	62.76	38.65	34.86	52.66	48.26
CSA001752.1	20.02	25.82	20.9	25.68	25.59	30.58	14.22	9.04	6.56	13.98
CSA001753.1	109.14	121.12	116.52	126.03	112.58	108.79	60.53	69.06	79.49	60.02
CSA001759.1	104.94	97.54	108.92	83.92	93.62	109.76	75.12	57.14	60.9	56.32
CSA001762.1	66.52	53.55	65.23	32.25	21.67	22.53	39.38	36.17	27.71	24.66
CSA001773.1	32.94	21.36	23.11	34.94	37.03	52.14	6.93	9.87	9.48	10.28
CSA001777.1	48.11	46.22	55.41	52.56	90.31	72.42	37.92	41.93	39.75	32.47
CSA001778.1	202	192.39	214.3	161.04	161.59	184.49	83.43	77.61	88.39	75.64
CSA001781.1	87.88	73.84	68.98	26.13	54.29	55.57	20.66	31.59	20.18	20.82
CSA001785.1	332.37	297.71	358.23	55.75	63.82	64.8	9.24	16.17	17.26	17.26
CSA001786.1	126.25	124.31	122.54	70.48	73.15	75.64	45.95	37.82	29.54	40.28
CSA001787.1	41.28	41.12	33.14	48.93	56.34	55.36	20.3	22.81	29.72	39.87
CSA001789.1	25.19	40.16	28.5	15.53	21.07	20.6	22.61	35.35	17.5	19.73
CSA001794.1	131.1	127.93	150.09	108.71	132.65	107.29	52.02	45.22	105.99	48.78
CSA001799.1	562.49	550.15	526.89	57.94	141.48	105.57	94.81	147.16	127.63	193.2
CSA001815.1	44.81	55.07	50.82	126.33	112.21	109.36	86.97	61.35	39.56	54.47
CSA001818.1	175.82	191.57	155.79	126.18	113.79	140.17	72.02	50.36	62.36	38.23
CSA001820.1	370.04	429.67	386.93	262.22	208.91	221.44	220.25	161.96	191.81	152.09
CSA001830.1	62.43	49.93	52.99	67.69	72.05	71.45	47.65	26.58	38.89	49.06
CSA001833.1	162.6	162.49	177.32	155.17	157.07	180.17	67.42	79.38	95.78	70.24
CSA001834.1	141	163.41	127.5	62.32	66.03	54.72	122.76	78.37	112.8	104.68
CSA001835.1	751.06	604.34	849.86	442.61	388.92	394.61	145.13	37.82	122.52	109.34
CSA001839.1	84.6	93.71	100.69	50.77	44.55	57.29	13.86	18.91	13.13	11.51
CSA001841.1	72.97	83.38	73.97	99.51	97.65	85.23	47.55	77.77	46.68	66.59
CSA001847.1	28.42	37.61	35.46	37.03	24.08	43.77	9.48	8.22	6.56	13.98
CSA001850.1	233.13	176.58	191.88	173.82	172.79	153.85	55.43	39.46	45.22	55.08
CSA001859.1	57.15	53.87	42.75	33.45	41.24	38.95	20.06	19.32	16.77	21.79
CSA001864.1	78.79	70.76	78.95	60.33	61.21	61.8	34.28	30.97	35.5	25.21
CSA001868.1	226.15	213.58	204.18	113.36	137.36	144.5	108.4	85.14	93.67	109.86
CSA001869.1	78.14	82.24	72.51	83.33	75.86	85.62	46.31	25.9	31	41.52
CSA001870.1	69.75	49.72	56.36	63.32	50.57	67.91	31.36	15.21	13.49	22.61
CSA001872.1	87.83	80.96	86.76	100.35	76.46	88.83	49.59	23.84	47.4	29.6
CSA001873.1	55.54	51	43.06	58.54	54.79	58.58	27.71	16.44	16.77	17.26
CSA001874.1	50.74	56.28	44.78	53.42	55.65	74.49	25.31	19.15	27.09	25.13
CSA001875.1	28.74	23.59	20.9	32.55	26.19	38.62	17.5	19.32	21.51	20.96
CSA001878.1	127.22	103.91	129.19	114.68	147.5	115.87	56.16	90.43	80.22	89.61
CSA001882.1	24.54	19.76	29.76	17.32	13.85	12.87	9.48	19.73	14.59	18.91
CSA001883.1	27.34	35.49	28.71	47.38	57.6	61.8	23.34	22.47	20.18	26.04
CSA001884.1	321.61	303.45	295.53	307.42	314.47	329.59	227.54	254.31	214.9	233.21
CSA001893.1	73.41	68.85	73.25	111.3	110.17	105.57	29.41	20.55	45.22	18.36
CSA001897.1	69.75	95.62	101.33	97.36	97.53	107.5	44.49	26.31	38.65	30.42
CSA001919.1	28.42	15.3	17.1	38.23	25.29	48.28	6.56	10.69	17.5	24.66
CSA001921.1	468.2	552.07	528.79	536.98	683.92	632.79	357.36	306.65	266.19	258.97
CSA001929.1	126.41	113.95	116.21	145.59	151.87	148.54	68.74	82.62	76.21	86.12
CSA001931.1	52.96	60.56	48.76	87.8	65.02	68.24	21.88	18.91	16.77	11.51
CSA001935.1	53.6	60.56	44.96	106.92	72.85	77.25	25.53	13.98	8.75	11.51
CSA001941.1	31	28.05	34.2	68.09	54.18	62.44	42.3	12.33	27.71	27.95
CSA001942.1	43.27	35.38	31.66	67.8	59.3	75.96	47.77	27.54	40.84	44.39
CSA001943.1	83.95	72.36	67.76	92.28	97.23	82.72	21.88	6.99	44.49	11.92
CSA001944.1	75.13	56.95	71.56	56.34	69.04	71.02	31.85	39.73	30.14	31.24
CSA001950.1	18.3	20.4	19.42	33.45	37.33	33.69	11.43	12.33	14.83	15.07
CSA001951.1	16.79	14.66	15.83	35.24	51.17	27.68	14.59	13.15	21.15	11.51
CSA001954.1	67.32	60.72	69.03	50.02	53.88	43.45	53.06	43.98	20.06	22.2
CSA001960.1	67.16	80.75	70.72	30.66	27.09	38.41	41.08	66.59	32.09	50.15
CSA001963.1	47.79	59.29	58.26	27.48	25.29	43.77	30.63	49.33	32.82	41.11
CSA001964.1	33.71	34.55	29.38	41.93	68.99	60.38	24.21	21.54	33.4	48.51
CSA001969.1	23.25	25.18	23.11	26.58	37.03	39.59	15.68	11.1	11.67	15.21
CSA001970.1	21.96	27.41	20.27	28.07	33.71	36.69	8.02	19.73	6.56	9.04
CSA001981.1	83.95	56.1	61.43	90.79	87.3	77.89	35.74	23.84	23.34	15.62
CSA001985.1	100.74	93.16	92.19	61.95	55.3	68.97	44.07	28.07	33.34	33.24
CSA001986.1	78.46	82.98	80.64	65.21	59.2	52.25	31.36	32.33	28.2	32.61
CSA001987.1	90.41	96.47	95.83	88.21	77.47	77.89	46.43	34.53	23.83	51.79
CSA001989.1	125.28	130.05	153.25	84.22	88.5	99.13	75.85	56.73	47.4	35.35
CSA001990.1	156.61	153.95	161.49	104.53	108.37	112.97	91.16	54.26	65.27	36.17
CSA002007.1	131.74	140.57	131.41	65.11	87.6	72.42	63.81	41.52	45.95	41.93
CSA002011.1	145.02	148.04	146.15	182.44	145.36	145.91	43.27	57.82	55.27	55.08
CSA002014.1	121.41	137.7	145.02	369.14	122.82	117.16	123.98	75.64	68.55	85.5
CSA002018.1	136.48	147.69	135.95	205.88	173.19	177.24	58.1	36.72	57.13	48.23
CSA002020.1	64.37	65.8	53.9	79.97	65.49	63.59	21.56	24.57	25.93	15.62
CSA002021.1	80.08	90.52	85.49	221.6	216.74	195.05	51.05	69.06	59.07	68.24
CSA002022.1	70.39	84.79	101.96	367.94	203.49	184.11	44.49	63.3	30.63	37.82
CSA002025.1	41.33	47.17	25.33	129.62	65.02	163.51	9.48	16.44	14.59	31.24
CSA002028.1	16.79	15.94	30.4	75.86	85.49	77.89	8.75	9.04	27.71	17.26
CSA002040.1	56.83	53.91	61.52	71.25	62.79	56.09	30.63	15.62	30.53	31.95
CSA002044.1	89.12	101.79	104.07	50.17	73.25	67.8	35.74	57.55	45.71	55.08
CSA002070.1	276.24	258.58	268.44	200.17	197.32	166.48	80.04	105.33	96.81	69.16
CSA002076.1	77.5	77.77	75.99	129.62	81.88	68.88	8.02	8.22	22.61	23.84
CSA002081.1	29.71	22.31	34.83	44.2	25.89	29.61	10.21	13.98	10.21	9.87
CSA002083.1	40.04	26.14	26.6	27.18	41.24	33.8	16.41	11.1	16.41	15.62
CSA002089.1	39.39	57.37	67.13	66.9	71.64	54.72	29.9	27.95	50.32	32.89
CSA002098.1	43.78	37.1	46.99	40.38	41.18	47.76	37.34	47.19	53.24	89.94
CSA002099.1	46.5	46.86	60.48	51.37	65.62	58.26	26.25	22.2	27.71	20.96
CSA002110.1	150.37	158.06	152.23	182.99	158.16	110.53	38.35	83.36	43.38	93.55
CSA002118.1	23.25	30.6	20.27	24.49	25.89	35.41	6.56	6.58	11.67	9.87
CSA002121.1	149.18	124.31	148.19	145.15	114.39	155.78	99.91	97.01	86.79	81.39
CSA002124.1	89.44	78.73	84.23	38.23	52.08	38.95	31.72	27.13	28.81	16.03
CSA002127.1	127.87	112.2	150.09	21.5	36.72	21.89	16.77	23.02	7.29	13.15
CSA002130.1	123.35	114.11	118.42	141.56	138.47	151.92	134.92	89.61	119.61	89.61
CSA002137.1	46.5	36.34	43.06	26.88	27.69	45.7	9.48	6.58	10.94	24.66
CSA002141.1	48.43	51	60.16	66.9	85.49	93.98	28.44	25.49	29.17	38.64
CSA002143.1	179.72	170.94	196.13	87.63	72.76	56.37	49.07	35.47	38.97	34.18
CSA002145.1	36.62	32.7	29.07	34.29	38.17	42.74	29.46	35.68	26.25	25.9
CSA002151.1	162.09	161.29	160.85	142.16	148.71	189.9	75.12	65.77	50.32	37.82
CSA002152.1	90.09	72.67	75.04	63.61	49.97	93.98	99.55	51.38	81.32	44.81
CSA002153.1	62.64	54.82	79.16	80.64	69.24	65.66	41.57	19.73	40.11	23.02
CSA002155.1	59.5	75.59	72.92	75.78	77.75	83.18	40.43	46.45	57.1	74.4
CSA002159.1	55.38	49.41	48.76	38.68	28	29.29	26.44	20.35	21.51	16.85
CSA002160.1	162.09	146.2	155.58	134.99	181.22	140.33	103.8	119.48	70.74	111.81
CSA002162.1	52.63	43.67	43.06	29.27	28	33.8	10.94	13.15	18.6	8.22
CSA002165.1	111.72	105.82	95.42	48.98	45.76	59.22	23.34	17.26	11.67	15.89
CSA002170.1	77.5	63.75	86.76	102.74	98.13	95.92	12.4	23.02	26.25	28.77
CSA002174.1	42.36	33.4	45.34	57.58	56.11	53.3	17.79	18.42	17.21	20.88
CSA002180.1	46.17	54.51	52.56	36.14	35.52	41.84	18.6	13.15	26.98	32.06
CSA002183.1	54.25	63.75	31.66	56.74	62.01	62.44	16.77	22.2	13.13	18.91
CSA002186.1	30.35	22.95	39.26	59.13	49.37	76.6	50.69	35.35	32.82	26.31
CSA002188.1	84.34	88.1	87.77	53.76	76.82	74.8	44.34	34.53	42.01	29.43
CSA002193.1	152.41	117.3	113.36	108.71	100.54	131.32	59.07	40.28	59.07	43.57
CSA002194.1	142.08	140.5	163.39	107.52	91.63	118.19	70.01	43.08	58.49	39.79
CSA002197.1	77.82	91	91.35	62.12	46.06	42.97	26.8	87.97	21.7	24.25
CSA002201.1	51.02	65.66	69.03	35.24	51.78	56.65	12.4	31.24	27.71	64.13
CSA002209.1	38.1	29.96	39.26	15.53	16.86	19.96	15.32	29.6	12.4	16.44
CSA002211.1	43.27	46.54	46.23	37.93	44.85	57.61	25.16	37.82	33.55	32.47
CSA002215.1	142.08	151.09	132.36	73.47	76.46	80.47	26.25	32.06	34.28	15.62
CSA002220.1	521.8	487.36	509.16	732.01	723.96	763.46	293.54	228.96	338.76	346.12
CSA002227.1	52.96	42.71	37.36	29.87	26.49	29.61	14.59	25.49	10.21	21.38
CSA002230.1	102.32	118.78	115.89	104.79	100.54	99.35	58.1	53.99	44.57	52.07
CSA002231.1	166.62	174.67	174.79	195.92	183.02	185.39	66.37	92.08	87.52	85.5
CSA002232.1	147.89	142.8	135.52	192.93	155.33	148.7	56.16	61.66	59.8	48.51
CSA002233.1	123.35	132.6	130.66	161.87	134.66	127.03	63.45	49.06	45.22	38.64
CSA002234.1	107.85	122.4	108.13	79.89	91.66	51.98	41.21	37	35.01	40.7
CSA002246.1	191.8	194.43	182.39	259.83	226.37	231.1	160.81	143.46	197.64	158.67
CSA002247.1	173.29	165.96	188.29	165.86	163.56	113.08	14.35	34.8	20.91	38.37
CSA002248.1	18.73	23.59	17.73	27.18	35.22	33.47	15.32	11.92	16.04	14.8
CSA002250.1	59.74	61.84	77.58	60.63	69.24	54.4	28.44	29.6	29.9	34.12
CSA002252.1	87.51	86.7	92.78	88.1	85.49	103.64	42.66	37.41	49.96	44.81
CSA002254.1	58.41	57.16	57.56	58.14	95.46	78.46	26.01	35.9	22.53	30.42
CSA002257.1	47.79	26.14	38.63	53.16	58.7	45.7	8.75	16.03	29.17	13.98
CSA002264.1	14.85	21.04	20.9	23.89	14.45	17.38	9.48	11.51	13.86	15.62
CSA002277.1	60.25	67.21	48.85	56.49	54.36	50.67	13.44	21.02	20.11	17.15
CSA002283.1	58.12	49.72	44.96	50.17	43.95	54.07	17.5	6.58	16.04	22.2
CSA002313.1	42.5	41.98	44.61	32.52	31.91	29.04	15.64	21.84	19.15	19.3
CSA002315.1	353.09	318.59	319.17	116.92	137.12	160.45	50.5	49.53	35.92	34.53
CSA002317.1	52.85	55.89	52.56	55.75	62.51	52.79	14.35	32.06	31.12	28.91
CSA002320.1	257.67	307.27	246.98	143.95	227.57	145.48	153.88	274.59	167.01	188.27
CSA002328.1	109.14	87.02	86.28	82.28	74.05	72.1	91.34	56.93	57.8	48.92
CSA002331.1	122.91	99.66	134.26	92.98	72.44	65.02	83.87	65.77	55.19	51.52
CSA002332.1	83.95	82.24	82.33	129.62	24.68	54.07	14.59	17.26	41.57	66.59
CSA002333.1	73.56	80.55	87.11	68.15	65.08	72.33	40.58	39.76	39.32	35.13
CSA002334.1	99.45	89.25	98.16	97.36	54.18	91.41	35.01	26.31	18.23	19.73
CSA002335.1	2855.06	2828.87	2763.64	3269.69	3491.87	3380.86	2425.66	3114.21	2005.58	2130.54
CSA002336.1	518.57	511.27	534.24	753.93	251.17	268.56	36.17	56.23	137.25	126.94
CSA002337.1	661.94	601.15	699.14	839.82	276.94	318.65	35.01	65.77	140.03	92.9
CSA002339.1	33.58	52.91	58.26	41.81	26.49	24.46	12.4	5.75	16.77	20.55
CSA002346.1	86.81	73.36	83.17	79.79	96.23	87.23	10.33	17.95	20.66	21.93
CSA002354.1	396.07	401.56	419.23	409.82	371.94	350.9	132.51	264.07	145.5	189.17
CSA002357.1	116.46	134.3	143.12	238.13	201.88	205.35	49.59	52.89	62.72	58.1
CSA002363.1	45.21	50.36	50.03	103.34	91.51	92.05	39.38	36.17	48.13	41.93
CSA002366.1	38.75	40.8	43.06	29.87	21.67	26.39	21.88	13.98	13.86	14.8
CSA002372.1	46.5	35.7	38	59.13	18.06	47.64	16.77	13.15	25.53	6.58
CSA002375.1	59.54	48.83	54.97	74.54	59.84	60.12	19.84	21.54	25.09	21.38
CSA002378.1	316.44	321.3	330.57	277.75	288.38	288.39	118.15	93.72	114.5	115.92
CSA002383.1	56.33	54.75	61.78	55.22	70.37	74.31	28.52	23.57	23.5	20.09
CSA002384.1	18.94	21.04	17.73	28.07	24.08	24.67	14.35	17.54	16.29	20.55
CSA002385.1	514.7	595.42	611.12	2673.57	854.3	1214.07	801.5	539.31	751.18	490.81
CSA002397.1	20.02	34.42	39.9	45.4	60.2	30.9	40.84	19.73	29.17	30.42
CSA002399.1	41.33	36.34	31.03	51.97	47.56	24.46	27.71	13.98	21.15	24.66
CSA002402.1	40.69	38.89	44.33	59.13	34.92	41.84	28.44	34.53	33.55	29.6
CSA002406.1	25.83	26.77	28.5	28.67	24.08	20.6	10.94	16.44	12.4	15.62
CSA002411.1	33.84	42.33	55.1	35.72	36.85	34.63	24.07	28.45	28.01	27.29
CSA002416.1	104.05	100.88	109	109.98	148.4	154.66	34.73	12.02	25.34	16.03
CSA002423.1	50.18	48.64	46.04	56.92	48.22	52.08	32.96	44.81	26.04	39.46
CSA002429.1	413.31	458.36	523.09	391.24	490.07	381.73	208.58	205.53	190.35	166.89
CSA002430.1	23.25	26.14	13.93	19.71	23.48	27.68	9.48	18.09	11.67	15.62
CSA002431.1	48.65	45.05	49.29	44.6	53.68	37.45	16.77	11.24	11.3	19.18
CSA002439.1	222.48	226.31	259.96	143.21	116.04	134.22	101.01	78.31	76.94	68.03
CSA002459.1	27.12	28.05	32.3	44.2	47.56	36.69	64.91	83.86	35.74	29.6
CSA002463.1	111.72	123.04	115.26	65.7	45.76	63.73	27.71	13.98	11.67	9.04
CSA002471.1	38.59	36.58	38.87	24.12	31.23	23.9	19.33	21.38	15.59	17.99
CSA002473.1	42.51	46.77	44.6	38.65	31.44	30.47	21.05	24.89	14.75	18.64
CSA002485.1	56.57	46.15	55.98	46.95	66.95	56.91	18.96	16.77	21.59	21.05
CSA002496.1	143.37	153	164.02	80.64	77.06	87.55	33.55	26.31	35.74	41.93
CSA002506.1	23.57	20.4	28.81	37.33	36.12	41.52	14.22	13.15	11.3	12.74
CSA002509.1	32.29	32.51	44.01	59.73	60.2	40.88	10.94	13.98	21.51	14.39
CSA002512.1	80.49	90.2	80.61	53.88	51.35	53.84	37.04	44.39	35.74	45.74
CSA002516.1	21.31	21.67	29.76	30.46	23.48	35.41	37.92	24.66	22.61	23.84
CSA002530.1	310.2	306.21	271.68	307.81	347.18	338.39	237.02	184.16	255.26	203.62
CSA002536.1	81.53	75.7	75.44	71.08	85.19	75.72	33	32.89	33.55	38.74
CSA002537.1	234.96	251.38	227.77	136.38	151.31	134.01	122.52	100.98	152.18	139.9
CSA002544.1	62.64	47.81	68.39	48.98	77.06	58.58	25.53	12.33	26.25	9.87
CSA002561.1	41.98	47.17	67.13	213.24	338.35	272.94	453.63	362.56	455.81	498.21
CSA002562.1	50.8	47.6	56.36	45.4	50.17	43.34	21.15	25.49	19.45	32.61
CSA002568.1	278.98	337.55	348.78	950.77	444.46	476.84	195.27	129.28	149.69	75.22
CSA002572.1	171.03	161.07	198.32	494.17	180.81	192.47	36.47	35.62	29.78	37.27
CSA002577.1	299	279.86	254.58	129.62	108.97	116.84	48.5	37.41	31.72	34.53
CSA002579.1	76.2	89.25	74.09	60.93	83.68	64.37	84.6	35.35	73.66	37
CSA002581.1	249.15	250.15	295.24	203.56	236.24	263.41	300.18	333.62	153.59	212.93
CSA002588.1	85.84	90.77	86.96	64.65	62.52	62.59	39.89	72.35	37.36	51.42
CSA002602.1	4419.18	4418.45	4058.7	4208.07	3833.23	3652.52	2438.05	1808.68	2430.03	1483.94
CSA002604.1	219.57	185.51	200.12	113.49	184.83	156.43	75.85	66.59	49.59	44.39
CSA002605.1	270.59	263.28	260.28	134.99	175.2	182.82	120.33	78.1	101.37	81.39
CSA002623.1	109.14	107.1	109.56	84.82	88.5	112.01	28.44	30.42	24.07	27.95
CSA002624.1	36.81	26.14	27.55	22.1	18.96	15.77	22.24	32.47	18.23	32.89
CSA002629.1	213.76	166.39	197.27	184.87	215.23	211.79	131.27	129.9	96.63	151.68
CSA002631.1	231.84	244.16	271.04	234.15	305.24	332.16	111.58	95.37	143.67	152.09
CSA002636.1	251.21	259.3	255.37	86.61	217.49	115.87	82.41	165.45	72.2	177.17
CSA002645.1	37.46	33.47	34.2	39.72	47.26	66.3	13.86	12.33	6.2	6.99
CSA002646.1	73.62	79.48	67.55	30.66	34.52	30.26	25.28	46.86	18.72	31.51
CSA002647.1	20.88	28.69	17.1	22.1	24.28	22.53	20.91	15.07	12.64	8.22
CSA002665.1	180.82	204.63	167.19	53.46	69.54	80.79	64.91	11.92	28.44	14.8
CSA002671.1	15.5	33.15	22.8	23.3	22.88	21.24	21.15	15.62	14.59	27.95
CSA002672.1	128.73	121.97	144.81	121.25	117	111.58	41.08	40.84	37.68	34.26
CSA002673.1	43.59	42.07	57.63	47.49	50.27	50.53	12.76	21.79	20.42	17.68
CSA002675.1	126.58	141.52	122.86	94.38	101.75	113.94	26.25	60.02	39.38	48.51
CSA002676.1	160.48	153.64	155.15	135.59	130.34	128.42	47.04	97.01	57.61	62.89
CSA002677.1	212.63	191.41	207.87	99	100.39	123.92	48.86	54.67	25.34	16.44
CSA002678.1	110.22	105.82	135.95	128.23	368.45	224.23	53	139.49	92.38	197.58
CSA002680.1	16.14	22.95	16.47	14.93	25.89	36.05	10.94	8.22	23.34	13.98
CSA002682.1	77.02	72.85	75.65	138.91	95.07	139.52	41.17	22.27	49.72	32.36
CSA002688.1	55.54	51.64	44.96	74.66	63.21	59.87	18.96	42.75	12.4	28.77
CSA002692.1	162.42	160.12	161.24	287.01	205.1	275.23	67.7	38.96	66.29	49.15
CSA002694.1	15.5	19.12	19	27.48	22.88	25.11	10.94	13.15	8.02	13.98
CSA002699.1	459.65	437.48	518.02	215.93	191.15	219.19	92.07	35.15	90.62	23.23
CSA002700.1	92.41	95.75	89.93	100.53	106.5	107.57	59.58	80.98	66.15	66.26
CSA002708.1	100.1	94.35	109.56	99.15	105.36	111.37	77.31	32.89	8.75	42.75
CSA002712.1	813.06	871.45	908.76	593.73	458.16	532.36	288.8	255.68	352.25	241.71
CSA002716.1	28.93	28.69	31.79	43.13	48.16	40.17	17.21	20.39	30.34	30.58
CSA002718.1	145.63	149.81	165.76	40.32	48.77	79.82	58.89	20.96	33.37	18.5
CSA002721.1	59.41	58.65	83.38	35.04	29.1	23.39	30.87	53.71	24.07	31.79
CSA002722.1	86.54	79.69	61.43	109.31	90.91	95.92	19.69	18.91	45.22	42.75
CSA002730.1	94.61	93.39	90.24	75.86	61.11	70.49	63.81	69.06	61.99	91.26
CSA002739.1	76.85	78.62	78.32	53.36	68.83	69.31	75.85	46.31	44.49	56.46
CSA002743.1	52.96	61.2	51.93	51.37	71.04	64.37	20.42	23.02	21.15	16.44
CSA002770.1	39.39	29.96	25.96	41.21	50.57	58.58	17.5	25.49	32.09	19.73
CSA002771.1	66.52	75.22	56.36	71.68	74.65	77.89	17.5	12.33	19.69	12.33
CSA002777.1	23.51	20.91	24.57	18.16	32.15	21.89	23.63	20.55	19.69	24.17
CSA002780.1	64.9	69.17	57.95	69.29	71.94	66.95	37.19	41.52	38.29	40.28
CSA002782.1	119.47	98.17	117.16	87.21	100.54	110.08	35.01	27.95	41.57	37
CSA002787.1	51.66	51.51	57.38	57.94	98.86	117.54	28.44	23.02	45.51	26.14
CSA002788.1	40.25	39.1	47.92	39.02	69.24	59.44	30.14	21.1	25.28	19.73
CSA002792.1	93.12	94.99	88.66	44.44	85.25	69.52	70.16	108.52	56.59	99.31
CSA002796.1	610.28	670	682.36	593.13	612.58	622.16	290.26	203.07	253.07	231.43
CSA002797.1	32.94	36.34	38.63	41.81	60.2	62.44	13.13	18.91	31.36	31.24
CSA002798.1	701.85	712.59	705.6	534.3	486.69	520.13	343.35	395.77	342.04	352.28
CSA002799.1	57.48	62.47	55.73	35.24	48.77	32.19	15.32	6.58	13.13	14.8
CSA002800.1	454.85	458.15	482.77	516.68	451.13	546.31	237.26	185.53	279.81	174.84
CSA002801.1	177.59	193.16	208.35	160.08	140.28	122.95	33.55	41.11	50.32	52.62
CSA002803.1	200.2	186.15	176.05	173.82	137.87	144.2	49.59	64.95	64.18	74.81
CSA002804.1	156.93	149.17	147.55	127.82	107.77	104.93	24.8	29.6	21.88	39.46
CSA002808.1	56.62	57.58	47.5	37.43	43.95	47.85	23.1	17.26	18.23	18.36
CSA002809.1	45.85	53.55	36.41	31.06	26.79	44.42	8.39	8.22	5.47	8.63
CSA002810.1	88.47	77.77	86.13	32.25	35.52	45.06	42.3	36.17	28.44	37.82
CSA002811.1	84.28	93.07	65.23	64.51	61.71	63.09	51.05	28.77	38.29	27.95
CSA002812.1	79.76	72.99	69.03	77.65	85.49	74.99	32.09	35.76	30.27	41.11
CSA002813.1	69.42	83.51	67.44	63.61	81.58	79.82	44.49	46.45	36.47	22.61
CSA002815.1	102.68	114.75	136.79	83.03	114.69	124.24	56.52	67.83	68.19	27.13
CSA002816.1	78.14	73.31	75.99	107.52	103.55	78.53	44.49	40.28	32.09	29.6
CSA002821.1	106.12	115.03	113.78	252.66	200.88	137.33	21.07	17.45	30.79	14.89
CSA002828.1	141.43	144.07	140.59	87.21	110.17	115.87	62.72	33.71	53.24	56.73
CSA002829.1	172.86	164.68	124.76	107.32	148.1	95.92	95.78	82.48	67.83	60.57
CSA002849.1	150.31	168.78	163.54	95.87	95.73	79.5	66.91	62.28	51.23	74.61
CSA002863.1	237.98	261.05	282.76	629.27	257.07	402.65	163	53.03	144.04	30.83
CSA002864.1	62	55.46	53.83	59.13	89.1	90.12	18.23	10.69	35.01	24.66
CSA002884.1	152.41	164.47	167.82	41.81	74.05	371.43	18.23	9.87	5.11	8.22
CSA002893.1	151.69	140.96	153.32	157.16	154.92	158.43	83.46	111.35	98.7	96.1
CSA002903.1	15.5	23.59	29.76	17.92	12.64	13.52	10.21	7.4	6.56	9.04
CSA002906.1	444.95	476.84	493.01	218.92	183.62	188.93	120.7	46.45	92.99	86.32
CSA002923.1	46.17	48.34	42.32	44.5	55.99	36.26	37.32	39.19	34.64	34.67
CSA002924.1	292.87	289.74	257.43	190.54	198.98	191.83	115.23	114.28	77.31	106.05
CSA002930.1	154.99	170.21	178.59	176.21	282.96	227.24	63.45	41.93	69.28	83.86
CSA002932.1	26.69	24.86	20.9	47.19	35.92	40.77	26.98	22.75	29.66	20.82
CSA002933.1	165.07	154.91	159.71	43.36	66.83	51.76	59.07	58.37	52.51	43.08
CSA002938.1	96.44	101.36	90.56	128.82	108.37	115.66	63.69	66.59	56.4	46.04
CSA002945.1	38.75	34.11	39.9	68.39	41.54	57.29	16.04	16.85	43.03	22.2
CSA002946.1	117.97	110.71	140.8	171.43	122.02	135.83	36.95	33.98	43.52	37.27
CSA002948.1	190.59	199.14	188.96	116.63	115.74	97.2	64.09	79.54	48.32	59.29
CSA002953.1	32.08	36.97	29.76	27.08	19.46	28.76	25.28	12.88	11.67	18.64
CSA002958.1	32.29	30.6	36.73	35.84	17.46	32.83	24.8	10.69	19.69	23.02
CSA002959.1	55.86	46.54	42.43	44.2	47.86	43.77	23.7	13.98	19.69	13.15
CSA002960.1	45.64	42.92	42.01	40.42	38.53	36.9	27.22	18.09	15.56	18.91
CSA002966.1	37.46	45.26	51.3	39.72	30.1	46.99	29.54	46.45	22.24	30.83
CSA002969.1	14.85	14.66	16.47	23.89	18.06	23.82	11.67	14.8	12.4	12.33
CSA002970.1	139.92	140.89	158.95	141.96	163.35	142.48	59.31	42.48	87.28	76.19
CSA002974.1	110.64	116.45	104.49	228.17	204.09	251.91	113.04	51.52	142.94	93.17
CSA002975.1	56.55	59.53	46.27	48.16	63.21	60.76	25.75	20.76	23.34	33.2
CSA002986.1	144.01	98.17	136.16	103.93	118	110.08	49.59	35.35	61.26	34.53
CSA003000.1	29.71	29.96	17.1	32.85	19.27	30.26	7.29	13.15	10.94	6.58
CSA003006.1	57.48	41.44	51.93	39.42	51.78	43.13	45.22	48.51	36.47	36.17
CSA003012.1	58.12	58.97	72.12	63.76	65.85	54.72	22.7	23.12	36.74	45.53
CSA003021.1	71.36	69.81	74.41	57.04	50.27	63.73	43.03	33.71	19.69	30.83
CSA003029.1	69.1	52.27	52.56	38.83	55.99	38.62	24.07	9.04	62.72	25.49
CSA003040.1	85.2	76.86	70.21	88.58	75.86	75.87	37.19	52.5	33.86	41.28
CSA003041.1	266.23	241.77	237.16	197.71	204.85	190.54	110.67	134.42	100.1	109.14
CSA003042.1	94.29	81.6	86.13	15.53	40.94	18.67	24.43	22.61	17.5	23.43
CSA003044.1	21.96	13.39	17.1	43.6	50.57	36.05	28.44	15.62	32.09	20.55
CSA003051.1	34.87	21.67	16.47	28.67	37.33	37.98	8.02	16.44	8.75	9.04
CSA003052.1	122.57	127.95	129.28	121.13	142.34	136.52	75.75	78.1	65.37	68.94
CSA003053.1	54.89	31.87	34.83	47.79	45.15	55.36	12.4	30.42	20.42	41.11
CSA003064.1	15.82	15.3	15.2	14.04	17.76	13.52	11.67	11.1	8.75	11.92
CSA003078.1	242.82	253.4	326.14	332.4	298.92	262.96	99.55	146.75	161.9	162.37
CSA003086.1	325.16	347.83	338.17	670.11	1110.4	760.24	170.57	191.97	776.34	468.51
CSA003102.1	26.48	23.59	28.5	32.85	60.2	55.36	32.82	59.19	33.55	27.95
CSA003107.1	30.35	30.44	23.91	36.88	24.98	28.81	26.44	31.24	19.33	31.86
CSA003110.1	20.02	15.94	20.27	19.71	21.07	25.11	9.48	10.69	10.21	8.22
CSA003111.1	31.32	28.37	22.16	64.21	45.76	73.06	26.98	11.1	31.36	16.03
CSA003122.1	139.62	142.29	162.37	95.69	64.3	46.73	60.82	110.49	59.07	38.31
CSA003126.1	148.53	155.23	142.33	129.62	89.25	109.59	38.65	31.45	40.29	40.28
CSA003127.1	494.03	476.84	549.37	579.99	498.19	515.3	578.7	684.83	264.01	319.4
CSA003130.1	26.48	30.6	31.66	21.5	36.12	39.27	16.04	9.87	14.59	14.8
CSA003133.1	118.18	128.77	154.52	75.26	55.39	63.09	49.59	19.73	51.78	18.91
CSA003138.1	95.36	89.82	88.8	87.54	107.1	99.42	31.44	34.71	38.89	39.73
CSA003140.1	98.81	91.37	102.59	118.07	114.39	112.65	105.26	79.47	70.25	38.91
CSA003143.1	81.89	82.62	72.32	78.25	84.29	101.58	51.63	55.9	40.11	56.56
CSA003160.1	66.19	54.19	52.56	59.73	64.42	51.18	20.79	32.47	16.77	23.02
CSA003161.1	46.5	53.55	51.93	167.25	98.13	83.68	48.13	35.35	45.22	44.39
CSA003162.1	172.21	170.85	176.89	237.73	321.69	308.35	110.37	169.63	226.57	229.37
CSA003171.1	66.84	72.83	77.74	106.47	73	82.56	33.18	38.64	30.81	35.97
CSA003197.1	58.93	65.02	84.54	186.66	184.53	158.52	18.78	21.58	47.22	44.81
CSA003198.1	39.07	36.97	21.85	41.51	26.64	22.85	15.32	11.72	16.77	13.77
CSA003211.1	118.96	129.54	132.48	143.47	95.36	92.7	21.88	29.1	16.92	21.05
CSA003212.1	166.29	146.94	186.5	175.91	116.8	112.97	32.82	34.12	26.98	19.32
CSA003216.1	296.94	266.34	235.45	323.39	374.95	284.53	137.98	104.57	142.07	113.29
CSA003218.1	21.31	18.49	20.27	72.87	36.72	69.52	8.02	15.62	8.02	13.98
CSA003226.1	65.55	59.61	57	72.57	62.01	75.64	34.64	53.85	26.98	48.51
CSA003232.1	490.16	497.67	520.35	436.83	537.03	491.17	360.52	327.21	411.33	421.2
CSA003238.1	1134.45	1176.38	1251.47	3137.28	1597.43	1858.55	117.05	228.82	67.58	148.25
CSA003244.1	25.83	31.24	24.38	106.62	96.93	80.14	20.79	36.17	27.35	43.16
CSA003252.1	22.28	24.07	21.06	23.59	29.5	37.34	12.4	15	15.68	16.24
CSA003259.1	65.23	67.57	67.13	59.13	48.77	53.43	11.67	8.22	13.86	15.62
CSA003265.1	40.25	42.71	29.66	51.77	63.32	63.3	21.39	22.34	25.28	28.77
CSA003266.1	2710.41	2750.77	3082.61	4297.47	3872.96	4347.1	1015.68	1651.38	572.01	827.88
CSA003271.1	16.47	18.81	17.84	167.74	74.95	98.17	22.61	31.38	20.79	30.97
CSA003290.1	29.71	36.34	27.86	72.27	90.91	81.11	8.02	50.97	35.74	69.06
CSA003291.1	52.31	51	67.13	69.29	101.14	67.59	32.82	33.71	37.19	41.93
CSA003295.1	65.66	71.83	60.59	54.95	89.51	75.1	26.5	29.6	31.85	26.86
CSA003297.1	83.02	74.31	69.87	41.02	58.87	42.05	36.79	43.3	30.79	38.91
CSA003304.1	29.25	29.77	29.64	30.58	33.47	37.53	17.43	14.47	13.86	15.04
CSA003308.1	133.03	128.14	115.89	129.62	117.4	89.48	86.06	56.73	65.64	53.44
CSA003309.1	91.7	85.74	91.19	93.63	80.22	72.58	39.93	31.65	33.73	41.11
CSA003311.1	780.77	827.46	894.19	453.96	420.23	460.27	339.85	255.68	328.19	274.59
CSA003314.1	37.13	33.79	33.67	41.81	45.56	40.88	14.22	13.57	17.5	16.17
CSA003315.1	4273.23	4304.98	4883.23	2536.79	2127.63	2126.88	1342.64	1522.58	1656.24	1313.76
CSA003317.1	25.99	29.96	29.92	38.68	40.19	42.65	14.59	13.77	8.39	15.21
CSA003322.1	144.66	113.47	102.59	109.91	105.36	150.63	75.85	35.35	66.37	41.11
CSA003325.1	31	22.31	24.7	20.91	22.28	12.23	12.4	9.87	24.07	9.04
CSA003326.1	83.31	84.15	103.86	92.58	101.14	110.72	45.22	32.89	36.47	34.53
CSA003327.1	71.9	80.96	71.99	109.11	116.8	88.83	62.48	39.46	53	47.13
CSA003328.1	89.98	86.06	85.49	103.53	102.35	91.2	50.32	41.66	53.48	45.77
CSA003329.1	35.52	38.25	32.93	45.4	42.75	54.72	24.8	21.38	7.29	18.09
CSA003332.1	290.93	303.76	336.91	95.72	108.07	82.24	60.9	37.2	33.91	37.61
CSA003333.1	57.48	60.56	74.73	51.37	50.57	41.84	15.32	27.95	27.71	50.15
CSA003339.1	132.39	116.66	143.75	109.01	121.01	99.13	63.08	41.11	37.92	32.47
CSA003340.1	127.38	121.12	142.8	118.57	105.96	95.75	66.55	48.3	37.56	37.2
CSA003354.1	51.92	48.19	53.96	50.77	40.58	43	29.46	17.76	25.82	19.9
CSA003359.1	105.59	129.73	106.07	64.21	62.91	53.43	37.92	32.47	45.95	21.79
CSA003360.1	19.37	20.4	16.47	61.52	48.77	65.66	18.96	23.02	16.04	9.04
CSA003362.1	273.82	301.21	234	113.19	86.09	65.34	58.71	103.18	28.44	46.04
CSA003368.1	127.71	112.59	122.46	200.7	173.99	162.79	51.33	38.54	37.47	36.68
CSA003378.1	46.5	50.36	36.41	82.13	67.73	63.73	40.11	39.87	36.47	27.13
CSA003379.1	32.94	25.5	29.13	68.69	59.6	72.1	37.19	46.04	38.65	24.66
CSA003382.1	52.74	49.3	47.92	70.48	64.22	67.59	35.25	43.84	34.52	41.11
CSA003384.1	65.87	54.19	55.73	30.46	53.58	54.72	20.42	16.44	16.04	9.87
CSA003388.1	35.52	21.67	19.63	127.82	118.6	115.23	17.5	14.8	61.26	32.06
CSA003389.1	74.91	76.34	68.08	53.31	61.56	56.49	20.6	30.42	20.6	21.99
CSA003391.1	153.38	178.18	190.93	245.79	222.76	256.2	114.5	111.4	182.69	111.4
CSA003392.1	71.04	51	65.86	89	75.86	99.78	40.11	58.37	45.95	46.04
CSA003393.1	125.45	127.98	139.96	139.47	167.52	153.53	77.49	153.12	104.84	128.46
CSA003408.1	120.44	132.71	111.77	82.83	72.25	77.78	63.45	58.37	47.28	47.54
CSA003410.1	128.51	109.01	110.82	88.4	74.65	96.56	38.65	50.97	47.4	48.51
CSA003420.1	67.81	71.23	65.63	43.87	44.39	40.67	40.64	47.76	41.64	30.94
CSA003423.1	35.41	30.39	40.74	48.28	46.56	53.54	19.69	27.68	25.65	29.19
CSA003427.1	36.44	29.32	30.76	46.42	75.86	57.02	28.96	76.34	42.72	71.17
CSA003431.1	105.98	103.46	98.54	76.87	84.05	52.14	47.19	56.89	40.48	34.28
CSA003432.1	656.13	618.05	626.95	279.64	354.41	304.48	262.79	199.51	215.27	164.29
CSA003434.1	78.14	67.68	68.6	104.13	121.91	126.81	60.66	68.24	60.17	73.17
CSA003438.1	41.98	45.26	43.7	48.38	36.12	54.07	13.86	6.58	11.67	16.44
CSA003442.1	28.03	28.43	20.52	32.85	37.21	35.02	9.92	14.96	15.61	20.22
CSA003443.1	34.23	41.28	41.64	43.75	47.86	42.81	13.13	16.44	18.6	9.45
CSA003444.1	29.38	31.87	29.76	30.16	26.49	25.75	10.21	13.15	18.23	8.22
CSA003448.1	32.94	34.17	27.74	17.32	23	22.92	12.25	15.62	12.11	13.48
CSA003449.1	176.3	140.25	162.12	111.7	108.37	131.32	118.88	54.26	81.68	46.04
CSA003450.1	43.91	59.92	32.3	27.48	27.69	30.26	10.21	9.87	14.59	17.26
CSA003460.1	30.68	30.92	28.5	61.52	48.46	49.25	6.56	16.44	15.32	18.91
CSA003471.1	962.88	935.2	1043.01	516.08	523.18	477.65	406.95	263.08	385.07	301.72
CSA003472.1	660.33	623.47	624.42	183.67	269.11	155.14	49.96	124.14	68.92	162.37
CSA003479.1	280.28	287.15	303.91	343.12	269.38	308.49	171.31	168.9	221.79	178.49
CSA003480.1	204.07	219.93	243.18	226.38	180.01	241.4	138.57	130.72	168.47	112.63
CSA003481.1	66.76	65.42	61.19	66.53	76.46	75.24	31.64	36.38	30.63	27.34
CSA003482.1	191.16	211.77	172.13	132.48	106.44	81.62	42.01	63.3	47.55	49.49
CSA003489.1	43.91	52.27	39.26	31.26	34.72	40.77	33.55	14.25	26.5	22.47
CSA003502.1	42.95	51.32	44.65	37.63	47.86	41.2	23.34	32.47	23.7	26.31
CSA003504.1	238.87	242.18	254.72	418.18	537.03	441.67	96.92	46.68	174.71	147.98
CSA003512.1	91.7	107.1	77.89	75.86	63.21	52.79	17.5	13.98	21.88	16.44
CSA003513.1	152.94	134.51	141.65	108.22	110.28	78.43	41.21	30.97	39.14	16.17
CSA003514.1	36.16	56.1	29.13	67.5	48.77	56	13.86	9.87	9.48	11.51
CSA003515.1	136.26	136.74	159.27	171.13	133.35	134.54	90.8	81.39	70.74	93.31
CSA003522.1	72.12	65.02	60.16	102.93	74.46	83.25	20.91	14.53	52.27	38.37
CSA003523.1	143.04	103.59	100.69	149.93	194.16	200.52	73.29	41.52	90.8	63.71
CSA003538.1	173.07	209.73	181.12	130.81	105.96	155.78	48.13	31.24	53.24	23.84
CSA003549.1	34.23	31.24	29.76	25.68	28.9	37.34	15.32	9.04	11.67	13.98
CSA003554.1	152.41	136.74	151.04	147.69	92.41	95.27	95.36	170.39	51.05	90.84
CSA003556.1	21.96	16.57	20.27	58.54	42.14	44.42	5.83	17.26	11.67	13.98
CSA003557.1	288.03	286.87	273.58	182.18	251.66	141.62	123.25	149.63	130.54	96.19
CSA003558.1	55.02	61.2	50.79	122.33	98.49	123.08	24.36	32.23	30.19	32.72
CSA003561.1	43.91	49.41	50.5	49.28	49.82	41.36	34.09	39.46	35.01	46.04
CSA003567.1	95.58	63.11	100.69	26.88	38.53	34.76	11.67	5.75	7.29	16.44
CSA003571.1	147.89	131.96	148.82	103.34	124.02	121.66	107.21	80.57	64.18	89.61
CSA003573.1	116.89	120.49	134.26	94.97	110.78	104.93	78.76	61.66	73.66	58.37
CSA003574.1	92.56	93.07	97.53	89.2	112.18	93.77	54.21	51.52	50.81	48.78
CSA003575.1	73.62	76.5	61.43	43.6	83.08	77.25	32.82	47.68	32.82	34.53
CSA003593.1	27.93	32.03	26.6	47.19	39.36	41.6	18.41	22.71	19.69	32.16
CSA003606.1	101.82	112.84	103.22	82.83	74.46	78.53	75.36	53.71	41.33	27.13
CSA003616.1	228.61	224.08	236.21	129.62	129.59	107.66	200.19	185.39	118.33	159.9
CSA003621.1	65.23	58.65	45.6	29.27	27.69	27.68	8.75	23.02	10.21	19.73
CSA003623.1	90.41	116.18	110.82	31.51	39.58	32.19	18.78	45.01	34.28	26.51
CSA003635.1	45.69	44.94	43.06	45.99	31.16	38.46	26.25	28.36	14.59	28.16
CSA003636.1	86.41	71.78	91.95	64.51	61.77	63.09	28.15	32.23	16.63	16.61
CSA003640.1	13.56	14.66	15.2	29.27	37.93	36.05	18.96	25.49	8.75	24.66
CSA003646.1	43.4	40.67	37.11	39.42	36.24	40.81	27.57	16.94	17.07	14.47
CSA003654.1	45.08	41.82	36.98	37.51	42.62	38.37	22.61	22.53	32.38	28.28
CSA003657.1	114.95	109.01	108.29	125.44	68.03	88.83	41.57	18.91	34.28	26.31
CSA003661.1	213.47	207.04	230.09	123.11	150.85	150.06	41.41	30.88	42.62	37.73
CSA003667.1	40.04	39.21	36.1	16.43	24.38	18.99	11.67	11.92	13.49	13.98
CSA003673.1	50.37	40.8	40.53	37.03	42.14	41.2	26.98	23.84	12.03	10.69
CSA003686.1	45.42	53.48	44.68	78.71	78.2	79.32	30.14	21.47	37.92	31.88
CSA003688.1	106.75	127.82	121.46	129.32	104.15	100.55	60.46	60.84	43.83	47.35
CSA003697.1	50.37	57.69	52.56	56.74	61.71	56.97	45.22	46.45	33.55	52.62
CSA003704.1	23.89	21.46	23.64	23.1	28.49	36.69	18.23	12.06	8.75	9.04
CSA003707.1	866.87	879.74	1113.31	353.01	328.72	283.88	195.69	243.62	308.49	472.45
CSA003718.1	119.47	104.68	118.8	95.33	91.15	106.99	64.18	59.85	74.24	52.62
CSA003724.1	52.1	41.23	52.77	68.89	57.8	77.68	36.71	30.15	42.3	36.72
CSA003725.1	60.7	86.06	50.03	97.96	54.79	102.35	72.2	81.39	64.91	85.5
CSA003726.1	811.12	796.86	853.03	283.72	175.2	292.9	64.91	148.8	336.94	228.55
CSA003727.1	60.7	57.69	68.08	65.11	50.57	56.65	39.38	30.83	17.14	27.13
CSA003728.1	51.66	36.97	39.9	36.44	26.49	23.82	28.44	23.84	13.86	16.44
CSA003731.1	31.64	32.51	41.16	33.45	36.72	37.98	7.29	23.84	16.77	26.31
CSA003736.1	67.81	62.79	84.54	94.97	91.21	84.97	22.97	65.36	39.75	47.68
CSA003737.1	23.57	23.91	22.91	31.36	34.62	34.87	17.87	19.87	17.14	23.57
CSA003741.1	70.44	66.46	75.09	175.46	142.19	165.97	36.34	37.61	64.18	53.99
CSA003745.1	70.31	79.37	60	35.17	36.27	36.45	21.97	32.57	27.44	35.56
CSA003756.1	51.34	48.45	54.15	92.88	99.64	88.19	43.39	36.79	34.82	52.41
CSA003757.1	159.51	169.25	151.35	245.2	192.35	221.12	92.26	83.03	122.89	104
CSA003759.1	39.72	43.35	44.96	44.8	37.93	44.42	19.33	32.47	19.69	34.12
CSA003767.1	31.64	24.22	20.27	27.48	18.66	22.53	12.4	24.66	6.56	24.66
CSA003781.1	38.75	41.76	37.05	41.21	65.62	53.11	86.42	158.67	74.75	127.43
CSA003785.1	28.8	23.46	25.08	42.05	31.31	28.58	20.13	14.3	17.36	13.98
CSA003790.1	50.63	55.84	45.34	115.28	121.85	124.63	49.59	46.7	43.17	56.89
CSA003795.1	102.68	90.68	98.48	24.49	206.65	33.8	7.48	11.51	10.39	16.44
CSA003797.1	90.41	81.28	91.83	52.71	66.98	50.53	43.94	45.22	37.38	42.75
CSA003803.1	64.58	73.63	59.21	117.67	84.89	100.74	27.71	20.96	17.14	20.14
CSA003811.1	76.53	98.81	104.17	89.9	82.18	74.99	49.59	62.48	66.37	84.27
CSA003815.1	321.28	322.57	360.02	203.68	121.31	161.25	188.16	168.12	103.93	56.32
CSA003818.1	46.5	55.14	64.28	65.7	70.44	60.51	21.51	19.73	25.89	12.33
CSA003822.1	21.96	28.69	24.7	38.83	33.11	29.61	8.75	8.22	18.96	35.35
CSA003824.1	41.33	56.1	42.43	45.4	44.55	33.47	17.5	11.51	26.25	8.22
CSA003826.1	25.19	23.38	22.37	33.25	33.31	26.61	12.16	16.44	13.62	12.88
CSA003830.1	126.58	116.66	130.46	215.63	130.04	149.35	70.01	52.62	105.75	66.59
CSA003833.1	107.2	77.14	84.23	77.05	53.58	57.94	37.92	23.84	38.65	31.24
CSA003841.1	30.35	19.12	34.83	45.4	34.32	38.62	10.94	6.58	10.94	15.62
CSA003845.1	173.07	179.77	220.7	191.59	213.58	204.71	141.85	117.15	94.81	88.17
CSA003846.1	231.84	203.68	193.63	63.02	59.6	72.74	29.17	24.66	28.81	25.07
CSA003847.1	176.95	151.4	139.01	42.71	40.04	35.08	14.95	19.73	15.32	14.39
CSA003859.1	32.87	31.11	32.36	32.91	36.48	36.89	17.43	25.24	18.45	28.45
CSA003865.1	32.08	27.2	43.49	44.4	33.52	47.2	14.1	10.96	15.56	23.57
CSA003867.1	71.04	86.7	86.13	105.13	131.25	113.3	19.69	42.75	63.45	50.97
CSA003869.1	105.91	95.83	91.83	55.15	66.63	54.07	11.67	16.17	21.64	29.05
CSA003872.1	56.51	66.3	60.8	67.8	56.29	77.57	19.33	42.75	26.98	41.11
CSA003881.1	117.86	106.14	83.91	114.98	85.79	86.26	55.79	79.34	63.45	77.28
CSA003897.1	1874.42	1925.86	1622.47	1059.04	1175.8	1370.5	32.09	52.62	33.18	39.87
CSA003917.1	103	118.89	113.67	107.81	77.66	68.88	53.6	45.22	56.52	44.81
CSA003921.1	123.99	133.87	127.29	617.02	679.11	779.56	48.13	41.11	51.78	144.69
CSA003922.1	24.54	31.56	27.23	55.55	38.23	41.52	33.55	32.47	20.79	41.93
CSA003930.1	56.18	82.87	72.83	153.51	122.22	130.68	37.92	33.71	40.11	44.39
CSA003947.1	94.93	86.7	86.13	38.23	35.52	39.91	29.17	35.35	42.3	15.62
CSA003954.1	336.14	345.84	349.89	284.62	248.65	239.47	161.9	196.9	211.13	183.33
CSA003955.1	45.72	47.94	40.21	50.17	57.01	54.52	21.88	29.35	23.99	25.49
CSA003958.1	619.64	628.25	706.74	957.19	695.66	942.74	231.55	106.47	230.46	86.32
CSA003961.1	62.9	59.8	58.14	59.61	67.67	65.66	18.52	20.06	15.9	17.1
CSA003968.1	111.72	114.11	105.76	104.53	72.85	95.92	36.47	20.55	29.9	13.98
CSA003970.1	60.06	61.44	57.95	67.05	71.11	65.82	30.91	29.39	20.7	23.84
CSA003977.1	43.27	46.11	39.9	40.22	44.15	42.49	34.28	31.24	22.85	19.46
CSA003979.1	125.93	135.79	132.99	125.44	178.21	142.91	88.25	46.04	74.39	75.64
CSA003982.1	107.2	110.92	82.96	84.22	98.13	84.33	42.3	31.24	46.68	60.84
CSA003983.1	209.24	152.36	158.95	175.01	124.02	113.3	74.39	56.73	77.31	106.88
CSA003985.1	40.04	40.98	40.35	43.86	39.99	52.7	16.04	17.03	20.21	21.38
CSA003989.1	130.77	153.64	171.94	226.08	192.65	254.27	68.19	46.86	112.31	39.46
CSA003990.1	77.71	92.01	83.8	107.92	111.38	106.65	64.42	34.53	96.27	52.89
CSA004003.1	149.02	154.27	136.16	119.91	106.11	119.09	115.78	100.92	55.61	61.66
CSA004007.1	105.26	117.3	112.72	52.56	56.59	65.02	61.99	57.55	32.09	38.64
CSA004008.1	33.58	32.72	25.86	48.38	50.87	36.05	31.72	36.31	40.6	32.61
CSA004009.1	24.54	22.31	12.67	33.45	18.66	26.39	16.04	18.91	16.04	18.09
CSA004013.1	94.29	84.47	71.56	44.5	61.11	51.82	48.86	64.54	38.29	35.35
CSA004015.1	74.76	79.09	65.68	53.47	56.23	53.24	41.22	39.51	35.24	32.7
CSA004018.1	87.4	74.66	92.74	51.03	46.76	55.57	27.31	23.38	10.94	14.62
CSA004020.1	30.68	44.31	35.78	92.58	46.36	101.71	41.93	12.33	26.98	16.85
CSA004024.1	159.51	155.55	147.55	128.42	102.35	122.31	57.61	47.68	56.16	36.17
CSA004027.1	66.3	77.09	84.28	197.26	160.25	173.92	32.33	18.09	36.59	25.14
CSA004044.1	58.55	54.19	52.77	45.59	63.21	61.37	29.41	38.37	34.52	48.51
CSA004048.1	153.2	167.16	177.04	136.45	162.35	158.14	106.72	145.61	111.42	127.98
CSA004049.1	25.19	38.89	31.03	20.31	30.7	32.83	16.04	10.69	11.67	9.87
CSA004050.1	123.86	128.45	121.08	156.26	173.21	157.78	108.23	100.79	91.96	120.36
CSA004057.1	475.31	422.66	473.06	345.25	378.69	430.65	266.92	197.31	210.04	115.92
CSA004065.1	154.09	176.71	153.51	190.06	182.18	154.62	96.56	89.45	90.87	117.24
CSA004073.1	23.89	31.24	31.03	45.99	18.06	28.97	9.48	18.09	9.48	16.44
CSA004075.1	172.43	190.61	172.89	315.98	123.42	250.41	32.82	18.91	26.25	26.31
CSA004076.1	25.83	20.4	24.7	44.8	55.99	62.44	20.42	17.26	21.88	21.38
CSA004078.1	23.89	29.32	40.53	32.85	57.19	52.14	29.17	33.71	24.8	24.66
CSA004081.1	76.2	87.34	82.33	29.57	49.07	36.05	22.24	23.84	18.6	14.39
CSA004082.1	169.41	169.78	191.68	155.9	123.82	111.8	76.34	85.77	40.84	77.28
CSA004083.1	107.2	90.95	77.47	109.51	107.36	117.59	25.28	12.06	24.07	22.75
CSA004087.1	51.99	41.76	49.4	71.98	72.55	55.04	14.59	30.42	26.98	43.16
CSA004089.1	109.79	115.39	102.59	212.05	239.01	191.19	56.16	55.08	46.68	69.88
CSA004098.1	62	57.37	59.53	72.87	56.59	86.9	21.15	45.22	30.63	34.53
CSA004113.1	195.35	169.57	181.12	102.14	118.9	83.36	37.19	40.28	38.29	50.56
CSA004121.1	46.5	43.42	51.72	29.33	55.39	42.85	30.39	25.76	30.63	32.42
CSA004123.1	107.2	91.8	106.39	75.86	108.97	81.11	50.32	51.79	65.64	51.79
CSA004124.1	123.99	122.4	151.35	107.52	151.11	102.35	114.5	78.1	113.77	88.79
CSA004126.1	69.75	55.62	69.66	55.55	71.04	59.87	40.29	36.17	30.08	33.5
CSA004129.1	141.71	144.43	135.17	126.89	98.74	103.92	49.1	41.93	64.91	58.19
CSA004130.1	74.27	87.97	74.09	108.31	90.11	119.09	33.55	32.89	54.21	30.15
CSA004138.1	168.77	159.37	169.4	140.07	132.45	149.02	28.68	25.21	25.53	20.69
CSA004144.1	38.53	43.51	43.8	33.55	27.65	32.46	15.62	14.53	15.8	15.48
CSA004150.1	75.56	70.44	78.53	47.49	47.26	45.7	20.79	39.46	21.15	25.9
CSA004159.1	119.15	133.24	119.37	128.12	86.39	82.4	31.36	28.77	36.83	17.68
CSA004162.1	116.89	116.66	92.46	99.15	77.06	80.47	28.44	26.31	35.01	25.49
CSA004163.1	1102.37	1100.95	1227.93	944.95	1007.22	1055.72	1052.75	1042.46	594.75	566.86
CSA004166.1	20.15	39.52	26.22	29.03	24.44	49.95	21.3	22.36	12.11	21.87
CSA004168.1	296.74	322.89	308.09	462.02	567.73	573.24	186.34	88.38	312.87	249.1
CSA004170.1	289.96	284.32	278.01	451.57	685.73	570.99	172.12	106.88	336.94	257.33
CSA004171.1	362.94	361.03	310.31	455.15	685.33	572.92	182.08	137.3	311.65	253.77
CSA004176.1	50.37	52.91	48.13	20.91	33.71	34.76	22.61	18.09	10.94	13.98
CSA004177.1	79.59	86.54	81.38	87.8	87.3	93.82	44.67	44.39	34.82	41.11
CSA004179.1	95.64	97.82	90.73	90.25	90.14	99.78	65.37	59.56	61.46	61.13
CSA004180.1	190.51	183.6	185.55	143.95	139.67	156.43	85.33	90.43	64.91	46.86
CSA004182.1	25.83	28.05	25.96	48.38	43.35	52.79	13.86	10.69	15.32	6.58
CSA004183.1	1084.74	1265.23	1024.08	57.34	954.12	210.24	592.05	801.82	490.16	784.56
CSA004195.1	109.14	107.1	135.52	25.09	17.46	13.52	39.38	31.24	6.56	8.22
CSA004196.1	14.85	15.94	20.9	22.1	33.71	28.97	24.07	21.38	16.04	27.95
CSA004206.1	62.64	53.55	75.99	89.6	77.66	71.45	49.59	49.33	49.59	61.66
CSA004211.1	89.12	107.1	103.22	69.89	115.59	98.49	58.34	110.16	51.78	55.08
CSA004212.1	85.57	95.94	81.06	112.89	110.78	97.2	46.31	34.53	33.91	26.72
CSA004216.1	47.9	63.54	43.7	29.57	29.8	39.06	22.85	22.75	9.97	15.89
CSA004218.1	49.29	33.15	50.24	37.83	35.72	30.26	29.17	22.2	10.7	10.42
CSA004220.1	74.42	76.59	78.04	50.72	52.24	50.26	33.1	44.71	37.14	52.05
CSA004221.1	39.39	31.87	20.9	18.52	48.96	35.84	16.53	43.84	26.01	24.11
CSA004236.1	29.71	34.42	32.61	40.02	41.54	43.45	10.94	10.28	8.39	9.04
CSA004238.1	48.76	60.24	66.18	67.8	100.24	77.57	23.7	28.77	21.88	27.95
CSA004239.1	50.37	45.26	55.1	40.02	39.13	27.68	72.93	50.97	34.28	27.13
CSA004240.1	62.97	62.79	64.28	22.1	46.06	30.58	24.07	13.98	20.06	16.44
CSA004242.1	94.93	67.57	105.12	201.29	199.28	205.99	45.95	60.84	69.28	71.52
CSA004247.1	82.02	72.36	64.28	144.55	143.59	135.83	30.27	28.77	21.88	25.49
CSA004253.1	24.22	23.51	18.21	41.88	43.88	51.34	22.7	26.1	20.24	21.47
CSA004256.1	38.24	38.98	34.83	62.25	62.01	58.49	21.1	15.56	16.36	18.91
CSA004265.1	78.01	69.36	56.49	117.67	94.28	111.49	16.77	13.32	62.43	45.87
CSA004267.1	52.96	50.36	77.26	75.26	53.58	39.91	10.21	11.51	30.63	30.42
CSA004268.1	43.7	28.69	41.37	34.84	40.34	35.84	16.04	12.33	13.13	20.28
CSA004277.1	110.43	127.5	134.1	167.7	138.17	166.08	37.38	52.41	35.55	39.67
CSA004279.1	133.68	123.67	171.62	115.28	134.26	129.39	97.73	99.48	88.97	134.01
CSA004280.1	62.64	58.65	53.2	70.78	69.99	71.45	18.05	12.33	14.4	19.53
CSA004281.1	26.96	28.21	27.86	109.31	93.02	134.54	59.26	43.37	38.65	37.82
CSA004282.1	18.73	24.86	18.37	32.85	15.65	30.26	5.83	22.2	17.5	20.55
CSA004284.1	65.74	55.14	57.63	60.45	53.4	54.27	18.09	19.24	24.72	19.73
CSA004286.1	66.52	79.69	70.61	79.14	35.52	99.78	78.4	47.68	38.65	29.6
CSA004289.1	56.83	72.67	74.73	65.11	49.37	57.94	26.62	16.85	18.96	18.91
CSA004290.1	47.79	47.17	59.53	41.81	38.53	40.55	18.96	16.44	6.56	5.75
CSA004291.1	46.5	44.62	45.28	31.06	35.52	35.41	18.96	10.69	9.48	12.33
CSA004313.1	49.73	57.06	50.66	32.55	51.47	33.15	50.32	69.88	49.23	73.58
CSA004326.1	107.2	110.29	102.59	105.13	42.14	51.5	45.22	44.39	23.34	20.55
CSA004327.1	114.31	101.04	107.02	72.87	46.96	41.2	42.3	27.95	16.04	17.68
CSA004331.1	29.06	29.11	29.34	17.32	22.88	24.46	15.07	14.8	11.18	13.15
CSA004338.1	85.63	76.12	83.85	71.56	72.97	82.14	38.51	43.41	47.11	54.59
CSA004343.1	258.96	261.37	319.81	188.15	173.39	149.35	75.12	55.08	71.47	43.57
CSA004349.1	62.86	75.65	88.03	91.19	35.52	52.57	18.23	18.36	26.25	25.21
CSA004362.1	417.18	442.42	454.7	402.59	495.48	535.58	283.7	205.53	277.13	346.12
CSA004363.1	172.43	120.49	151.99	70.48	59	58.58	35.01	20.55	27.71	5.75
CSA004364.1	133.68	130.05	183.65	95.57	66.83	61.15	20.42	28.77	21.88	6.58
CSA004365.1	17.44	16.57	13.93	99.75	132.45	77.25	37.19	46.04	45.22	82.21
CSA004367.1	92.06	94.81	106.74	104.15	98.03	113.35	53.77	53.22	49.53	53.73
CSA004369.1	85.25	80.48	70.61	75.86	84.44	68.07	30.81	61.25	28.44	50.15
CSA004378.1	223.12	204.16	219.75	97.06	93.92	79.5	21.15	30.62	16.77	33.5
CSA004382.1	96.44	85.74	110.62	78.65	93.92	98.6	25.04	16.58	15.56	11.92
CSA004383.1	34.12	45.9	33.77	35.94	47.66	38.84	24.8	23.02	26.13	23.84
CSA004384.1	52.31	40.16	41.16	38.23	44.55	43.13	32.09	27.13	24.8	30.42
CSA004391.1	34.87	21.99	23.91	20.16	23.63	26.23	13.86	16.24	8.93	19.11
CSA004394.1	59.09	51	53.2	51.07	60.05	51.02	30.81	34.12	21.7	27.75
CSA004400.1	52.96	47.38	45.81	28.47	29.5	36.48	25.04	24.39	23.83	24.39
CSA004401.1	44.3	41.37	49.71	84.76	58.46	71.97	25.53	18.99	22.9	24.66
CSA004410.1	71.04	70.12	65.23	77.65	70.44	65.02	22.61	17.26	26.25	40.28
CSA004413.1	65.98	65.98	81.48	67	50.27	42.16	31.36	42.61	23.46	22.06
CSA004424.1	63.93	58.01	74.09	112.89	83.68	113.3	49.59	19.73	53.24	48.51
CSA004427.1	824.68	831.29	797.3	483.23	559.9	447.39	458.73	383.93	363.92	388.87
CSA004430.1	154.99	142.16	171.62	120.66	102.95	124.88	75.85	69.06	89.7	66.59
CSA004432.1	1114.57	1125.01	1080.62	164.86	254.74	293.94	105.11	157.95	106.48	87.56
CSA004434.1	107.85	84.15	76.63	89	89.7	111.37	56.89	41.93	71.47	38.64
CSA004438.1	471.89	521.01	536.75	536.05	505.38	542.75	276.72	290.45	311.1	201.31
CSA004440.1	163.39	163.84	189.56	57.34	71.84	140.12	52.75	38.64	31.36	26.04
CSA004445.1	28.25	29.32	44.49	42.41	45.76	44.42	16.77	22.61	14.95	13.77
CSA004446.1	57.61	58.39	47.88	57.58	58.64	70.94	23.78	29.6	16.34	21.7
CSA004450.1	47.14	47.81	51.3	32.25	22.88	37.34	25.53	23.84	15.32	9.04
CSA004452.1	25.83	36.34	23.43	23.89	23.48	25.11	44.49	32.06	19.69	33.71
CSA004456.1	51.02	51.85	53.83	82.03	80.67	83.68	50.56	41.38	50.81	34.26
CSA004468.1	106.1	116.11	100.24	119.46	114.13	121.75	61.05	76.46	67.72	73.05
CSA004481.1	57.8	66.62	72.19	43.31	47.56	43.77	16.04	14.39	15.32	12.33
CSA004486.1	68.45	77.77	66.18	65.11	42.75	57.61	37.19	34.53	36.1	33.3
CSA004488.1	783.35	770.09	904.96	1440.72	1055.39	1393.67	712.53	543.43	608.24	402.02
CSA004489.1	207.11	203	208.71	119.29	108.37	118.9	63.97	53.32	37.19	31.71
CSA004501.1	796.91	812.8	694.71	618.22	737.51	657.25	431.75	463.68	428.1	425.86
CSA004504.1	21.31	21.67	17.1	33.45	69.24	69.52	72.93	42.75	18.96	45.22
CSA004514.1	25.83	24.86	27.55	73.77	54.49	93.34	20.06	11.51	30.63	28.36
CSA004519.1	78.66	64.77	70.8	104.65	117.04	100.55	29.76	34.86	52.51	63.14
CSA004532.1	57.48	52.91	44.96	266.4	336.54	194.41	60.53	48.51	146.59	55.9
CSA004541.1	39.07	36.97	39.37	34.84	40.14	41.63	14.59	22.75	18.23	20.55
CSA004546.1	62.64	79.05	65.23	75.26	72.85	68.88	21.15	13.15	14.59	12.33
CSA004568.1	55.03	57.37	49.31	47.31	48.08	51.13	24.8	24.78	31.46	22.25
CSA004578.1	240.07	232.84	245.08	208.81	169.22	187.43	104.11	86.18	94.26	81.87
CSA004590.1	155.64	171.17	154.84	185.76	130.64	159	44.12	49.33	39.75	64.95
CSA004599.1	169.63	174.46	205.82	171.03	124.02	121.66	87.28	130.45	84.11	110.44
CSA004606.1	79.65	66.51	79.79	64.71	65.02	72.53	16.77	16.99	13.62	15.07
CSA004608.1	82.66	86.7	82.96	112.89	96.33	118.45	56.89	32.06	52.51	19.73
CSA004609.1	68.78	75.22	57.31	127.82	58.1	103.32	28.44	16.85	35.37	23.02
CSA004610.1	374.13	423.5	424.09	781.29	782.86	801.44	216.84	229.92	339.13	311.04
CSA004611.1	91.63	92.12	95.38	89	95.8	93.98	36.01	32.27	43.12	40.08
CSA004613.1	74.91	83.51	64.59	324.34	45.15	319.93	45.22	71.52	66.37	52.62
CSA004619.1	611.25	580.75	572.49	403.48	298.92	307.06	221.71	191.14	171.75	156.62
CSA004620.1	107.2	101.36	101.33	109.91	64.42	70.81	21.88	31.24	24.8	27.95
CSA004625.1	47.14	57.8	54.25	68.29	62.81	60.72	12.16	16.99	26.01	16.71
CSA004626.1	63.93	51.64	48.76	66.3	68.03	72.74	21.88	18.91	21.15	14.8
CSA004637.1	28.74	19.12	22.48	121.85	53.28	83.68	18.6	17.26	17.5	15.21
CSA004644.1	65.39	61.2	71.56	54.36	55.99	58.42	39.93	44.39	32.64	31.86
CSA004672.1	40.43	48.07	56.62	94.49	76.94	72.48	19.11	25.65	26.98	33.21
CSA004682.1	46.37	46.41	49.14	28.19	30.58	21.63	21.88	25.16	21.59	12.66
CSA004683.1	40.04	39.52	33.56	69.29	46.36	63.09	27.71	11.51	14.95	15.21
CSA004684.1	191.67	209.73	205.31	148.25	181.82	153.72	81.68	58.7	71.91	70.05
CSA004685.1	63.86	70.33	60.23	94.91	102.55	81.18	60.45	87.51	56.89	58.46
CSA004686.1	173.98	189.84	177.57	190.54	151.96	168.91	81.54	77.77	78.76	79.25
CSA004690.1	41.98	42.94	40.12	72.01	160.96	109.43	49.99	34	47	40.28
CSA004702.1	86.1	93.82	82.96	119.06	123.82	114.8	74.99	46.45	84.11	75.22
CSA004714.1	26.26	21.67	20.9	58.54	54.98	48.07	10.94	14.25	18.23	21.65
CSA004717.1	24.08	26.32	30.94	48.04	55.21	58.12	17.92	13.39	27.61	46.62
CSA004719.1	133.36	166.39	170.67	108.11	74.35	57.29	48.5	53.03	35.74	35.35
CSA004740.1	29.38	36.34	41.48	56.45	39.74	49.25	11.3	11.51	17.87	14.39
CSA004742.1	65.23	82.24	77.26	77.05	48.77	65.66	11.67	27.95	23.34	24.66
CSA004745.1	181.21	160.9	165.67	73.35	80.43	77.38	65.78	64.78	54.26	68.57
CSA004750.1	33.58	31.87	21.53	19.71	37.93	36.05	16.04	14.8	17.5	28.77
CSA004763.1	171.35	151.09	171.19	373.32	396.95	333.45	78.52	80.57	78.52	58.64
CSA004768.1	22.76	22.47	18.37	19.71	24.68	22.21	24.25	18.09	15.32	20.14
CSA004777.1	81.69	91.48	80.43	51.07	50.27	45.38	34.64	34.94	18.23	19.32
CSA004779.1	51.77	49.69	46.89	54.64	54.5	53.36	18.08	18.05	17.89	20.29
CSA004782.1	30.35	31.87	25.33	53.76	73.45	50.85	13.13	7.4	20.42	23.84
CSA004785.1	69.1	75.86	65.02	23.1	18.66	23.39	44.73	41.66	26.5	15.89
CSA004796.1	1493.4	1568.23	1589.38	1157.44	1008.13	906.77	163.45	242.53	481.62	496.77
CSA004804.1	145.43	157.72	153.38	216.59	211.08	196.47	91.45	99.48	122.23	73.83
CSA004817.1	49.08	49.09	53.83	43.01	53.58	34.76	16.77	21.38	36.47	8.22
CSA004829.1	213.11	227.48	195.68	405.08	178.71	182.61	12.89	31.92	19.09	39.6
CSA004830.1	116.24	104.55	96.26	86.61	84.89	79.18	51.78	60.84	60.53	46.04
CSA004831.1	125.93	111.56	100.69	147.83	190.25	174.45	70.74	79.75	85.33	64.13
CSA004832.1	144.34	132.6	137.42	141.26	211.47	189.74	86.97	92.69	78.58	73.37
CSA004837.1	363.37	397.37	414.8	243.51	287.98	281.95	279.81	283.36	244.08	257.6
CSA004860.1	298.36	293.25	275.16	227.28	319.99	291.61	144.04	170.18	144.4	147.16
CSA004861.1	91.12	84.53	90.43	46.47	54.67	37.14	42.59	122.5	48.35	73.09
CSA004863.1	69.96	75.43	84.86	35.44	38.6	33.47	15.07	16.62	16.45	9.5
CSA004895.1	192.27	198.51	197.16	548.37	400.56	454.34	175.86	171.99	141.73	143.6
CSA004906.1	29.87	29.01	17.26	40.17	27.24	24.78	11.49	8.84	8.2	10.07
CSA004909.1	72.33	71.83	99	218.81	197.87	165.23	12.89	17.26	48.62	35.08
CSA004910.1	121.73	120.8	124.44	161.87	134.56	137.44	84.6	72.35	87.52	82.21
CSA004911.1	116.33	109.65	118.06	70.91	88.68	68.6	39.07	51.33	53.45	45.22
CSA004920.1	177.92	186.47	192.83	183.67	152.92	134.86	74.75	100.3	70.01	93.72
CSA004921.1	43.27	42.71	44.12	49.38	26.49	54.5	17.01	21.38	12.64	14.25
CSA004930.1	1485.33	1526.15	1815.62	628.37	947.02	617.34	1277.01	1272.65	1616.86	1186.33
CSA004935.1	249.28	228.01	248.04	210.25	198.68	214.15	118.64	98.38	127.39	78.1
CSA004945.1	24	24.54	31.24	37.03	32.41	28.65	12.4	15.89	17.38	11.51
CSA004969.1	29.06	30.6	24.06	17.92	26.49	37.34	26.25	9.87	6.56	10.69
CSA004977.1	33.26	42.39	32.3	67.2	69.84	46.35	22.24	34.53	22.61	24.25
CSA004982.1	54.25	51.64	63.33	23.89	28.3	23.82	19.69	21.38	28.44	16.44
CSA004986.1	16.47	20.88	19.47	54.06	45.91	47.96	20.6	11.3	28.99	27.13
CSA004989.1	189.86	206.55	189.35	265.21	157.13	240.75	58.34	61.66	70.74	115.92
CSA004990.1	81.91	79.26	73.99	56.45	67.33	56.65	65.03	33.71	37.32	46.18
CSA004991.1	354.22	338.51	396.75	212.94	262.49	258.78	334.75	62.48	228.27	54.26
CSA005000.1	36.81	39.52	39.26	44.2	36.12	48.92	21.88	26.31	17.5	26.31
CSA005001.1	38.75	56.74	36.1	54.95	48.77	65.66	16.77	13.15	23.34	11.51
CSA005006.1	63.93	65.98	49.71	74.07	55.09	66.63	18.96	15.62	16.77	7.4
CSA005009.1	73.23	85.93	80.24	67.91	75.68	71.97	48.64	64.45	52.07	62.65
CSA005015.1	31	35.7	30.4	64.51	36.12	41.84	9.48	18.91	20.42	14.8
CSA005017.1	94.54	100.98	105.63	79.44	91.03	77.76	27.42	36.34	33.55	39.63
CSA005018.1	34.87	29.96	40.53	37.03	68.63	45.7	29.17	18.09	24.07	11.51
CSA005019.1	60.83	58.9	55.86	38.11	31.67	25.36	19.11	27.46	21.3	18.74
CSA005020.1	35.71	34.63	35.04	39.28	43.17	46.35	17.05	14.09	16.15	14.84
CSA005023.1	141.43	144.71	132.36	152.91	257.68	222.09	172.84	279.52	171.39	268.01
CSA005027.1	86.54	80.01	74.83	82.63	86.19	86.26	40.96	38.64	63.21	70.7
CSA005033.1	1046.35	1075.45	1075.63	1223.3	775.29	558.11	608.78	858.71	503.04	757.18
CSA005045.1	169.52	160.33	146.45	215.03	229.53	196.5	111.22	121.67	155.34	128.46
CSA005048.1	19.37	16.89	21.21	34.35	57.8	51.82	20.79	11.92	14.22	11.1
CSA005055.1	67.02	57.16	60.8	51.17	54.12	43.84	43.84	73.99	46.03	58.37
CSA005059.1	600.38	593.5	618.29	877.26	818.78	832.98	344.72	253.77	423.96	328.58
CSA005065.1	138.85	124.82	145.15	65.11	83.8	84.71	29.03	24.01	25.67	18.09
CSA005066.1	38.1	28.05	50.03	57.34	72.85	75.32	6.56	10.69	17.5	10.69
CSA005077.1	35.52	22.95	38.63	26.28	60.81	19.96	17.5	15.62	23.34	12.33
CSA005081.1	36.16	36.34	29.92	36.66	54.41	40.8	13.4	11.2	17.87	28.16
CSA005082.1	107.85	102.64	108.29	83.03	90.91	100.42	58.34	64.13	79.49	62.48
CSA005083.1	42.19	45.37	37.36	37.03	64.62	48.92	17.38	14.66	22	22.06
CSA005086.1	49.99	41.1	35.58	44.2	36.76	38.36	28.36	19.93	33.72	23.12
CSA005093.1	95.58	109.01	98.79	50.77	36.12	57.29	29.9	29.6	21.15	24.66
CSA005097.1	358.09	360.5	382.5	197.41	146.3	191.83	145.5	150.45	118.88	112.22
CSA005099.1	50.11	53.42	62.69	72.27	52.62	58.06	26.25	29.27	17.65	22.53
CSA005102.1	141.64	142.16	139.53	146.34	109.77	141.83	64.91	87.42	93.59	89.34
CSA005103.1	136.26	121.76	157.69	89.6	86.69	95.27	51.05	74.81	78.04	74.81
CSA005110.1	87.51	82.87	76.84	204.48	150.31	136.9	37.32	47.27	49.96	51.11
CSA005115.1	70.07	62	62.06	47.93	94.37	48.28	15.5	12.95	12.76	15.83
CSA005121.1	119.8	138.65	123.17	51.67	59.6	55.68	56.52	52.62	41.57	16.44
CSA005123.1	166.94	168.62	203.6	106.92	99.34	116.84	55.06	49.74	43.39	40.28
CSA005127.1	16.79	16.57	24.06	57.94	77.66	66.3	22.61	13.98	22.61	23.02
CSA005135.1	50.53	37.61	50.98	87.36	136.36	117.8	15.68	11.72	15.68	17.88
CSA005140.1	257.67	242.25	227.35	288.5	340.76	262.64	177.22	224.44	274.22	386.4
CSA005142.1	33.58	33.79	41.16	44.2	26.49	25.75	13.13	37.82	32.82	32.89
CSA005144.1	119.9	130.9	128.77	114.28	149.11	149.13	89.7	76.73	89.22	83.86
CSA005154.1	96.87	99.45	85.49	75.86	56.59	71.45	53.97	32.89	21.88	27.13
CSA005166.1	60.06	49.41	48.76	28.67	41.84	37.66	17.87	17.68	19.69	11.92
CSA005171.1	89.98	85.63	72.4	50.37	49.77	57.5	27.22	19.46	20.42	29.33
CSA005175.1	99.24	80.32	80	58.94	55.99	66.09	49.83	39.73	23.1	25.21
CSA005180.1	87.83	70.12	78.53	28.67	27.09	30.26	29.17	25.49	34.28	18.09
CSA005184.1	67.16	81.28	69.66	85.42	83.99	87.55	27.71	30.42	16.77	13.98
CSA005188.1	150.47	152.36	165.92	206.97	216.44	257.81	71.84	69.47	124.71	94.13
CSA005189.1	554.04	573.1	522.46	286.61	417.82	340.96	324.78	405.31	244.08	321.25
CSA005190.1	116.24	121.76	86.76	126.63	114.99	122.31	29.9	23.02	33.55	28.77
CSA005197.1	92.35	84.15	100.69	60.93	97.53	69.52	56.16	68.24	45.95	46.04
CSA005204.1	23.38	21.93	21.66	48.02	34.2	44.8	18.52	16.28	20.86	30.75
CSA005205.1	86.05	74.27	85.33	147.09	137.87	137.92	15.5	12.13	23.88	17.06
CSA005206.1	96.55	106.14	114.62	52.26	68.93	47.96	24.8	62.89	31	56.73
CSA005209.1	54.25	56.1	57	162.47	109.57	124.88	37.92	18.09	65.64	69.88
CSA005210.1	92.99	72.04	82.96	90.19	68.63	75.32	55.43	28.77	40.84	18.91
CSA005212.1	478.77	513.59	506.31	239.44	114.99	121.85	47.87	36.53	40.26	34.23
CSA005215.1	16.79	15.3	22.16	25.09	36.12	24.46	11.67	12.33	15.32	21.38
CSA005231.1	939.63	956.87	918.26	556.7	606.26	504.68	374.13	440.66	353.71	302.54
CSA005233.1	55.54	51.51	46.1	35.96	31.19	37.47	18.96	21.87	14.88	13.81
CSA005234.1	42.3	40.48	42.43	48.08	44.55	55.36	34.28	25.9	24.43	32.47
CSA005241.1	138.2	128.98	118.63	196.92	194.66	111.37	105.26	85.23	84.11	116.47
CSA005242.1	40.69	36.97	39.26	65.11	85.49	58.58	13.86	15.62	22.61	5.75
CSA005247.1	52.31	45.9	51.93	64.51	44.55	86.26	11.67	13.15	9.48	12.33
CSA005248.1	45.21	37.61	32.93	31.06	34.92	28.97	13.86	32.06	16.04	9.04
CSA005249.1	41.33	44.62	43.06	27.48	22.28	29.61	12.4	24.66	6.56	18.91
CSA005253.1	184.05	172.76	163.39	34.05	11.44	34.76	84.6	55.08	14.59	11.51
CSA005263.1	159.51	181.05	168.77	191.74	168.87	161.58	61.63	42.34	58.34	66.18
CSA005264.1	131.74	126.86	170.99	163.66	110.17	117.16	56.16	42.75	60.53	46.04
CSA005265.1	117.37	110.92	104.57	101.54	131.02	108.15	72.29	80.47	94.17	95.16
CSA005266.1	33.58	29.32	27.86	37.63	31.31	21.89	21.15	22.2	16.77	17.26
CSA005267.1	25.37	31.15	24.61	28.33	30.36	31.18	21.67	22.9	19.38	27.71
CSA005272.1	393.5	359.76	420.07	295.47	329.72	284.32	268.14	272.12	118.39	115.92
CSA005275.1	130.45	96.26	99.43	151.12	107.77	109.43	29.17	44.39	26.25	37
CSA005277.1	218.28	196.35	219.12	259.23	220.35	203.42	115.96	60.84	61.26	51.79
CSA005284.1	25.83	15.62	18.68	235.34	235.1	210.18	83.87	47.27	80.22	35.35
CSA005296.1	70.71	74.27	116.21	89.3	90.01	84.33	28.44	24.66	22.97	43.98
CSA005305.1	92.35	110.67	96.64	172.62	105.72	161.06	16.34	14.8	13.57	45.87
CSA005306.1	74.48	91.37	75.78	121.06	91.31	131.32	7.53	16.99	9.72	16.99
CSA005316.1	49.08	50	58.12	114.15	110.51	115.59	60.94	43.57	61.91	53.9
CSA005317.1	38.75	24.22	36.1	75.86	91.51	84.97	40.11	38.64	46.68	49.33
CSA005321.1	78.63	80.48	86.6	86.76	71.04	82.4	47.22	34.32	61.44	52.41
CSA005324.1	89.77	108.37	125.39	94.97	77.66	93.98	58.34	41.11	86.06	83.86
CSA005337.1	233.13	243.52	281.81	263.41	276.94	245.26	107.21	98.66	103.56	89.61
CSA005347.1	111.4	119.85	116.21	117.97	136.97	135.5	90.43	113.04	97	141.82
CSA005349.1	137.55	141.52	127.92	265.21	506.92	219.51	61.63	45.22	169.56	57.55
CSA005356.1	178.56	183.17	162.86	149.53	172.59	161.47	97.73	109.89	107.45	115.37
CSA005361.1	36.81	43.35	26.6	32.25	22.28	29.61	15.32	17.26	9.48	10.69
CSA005363.1	315.79	316.83	325.51	404.98	207.71	258.14	112.31	64.95	71.47	42.75
CSA005370.1	760.1	685.3	863.8	765.76	428.66	552.32	371.21	329.67	304.12	342
CSA005371.1	78.79	61.84	75.36	84.22	95.73	115.87	46.68	47.68	53.24	49.33
CSA005373.1	65.66	61.63	65.23	97.76	98.74	96.13	51.54	57	45.71	44.39
CSA005374.1	95.25	89.57	107.97	98.86	90.61	120.06	63.08	67	79.86	62.89
CSA005375.1	66.52	40.8	44.96	36.44	63.21	29.61	32.82	40.28	26.25	32.89
CSA005380.1	121.2	127.5	150.51	145.34	154.92	146.98	35.98	41.11	51.54	41.38
CSA005385.1	27.9	28.81	40.15	57.34	79.47	78.79	35.3	31.57	34.71	22.69
CSA005390.1	63.29	58.97	54.78	71.68	69.84	81.11	68.55	55.9	42.66	55.49
CSA005391.1	59.41	74.59	72.83	97.96	118	113.94	60.53	85.5	53.24	51.79
CSA005397.1	136.26	140.89	157.85	149.48	148.86	140.65	64.18	68.44	59.44	82.62
CSA005399.1	115.74	113.75	116.66	104.46	107.36	107.93	63.21	72.81	73.66	95.28
CSA005404.1	448.67	462.82	395.8	335.54	146.6	162.22	119.79	98.86	106.48	107.49
CSA005406.1	108.28	128.14	98.79	60.93	67.23	76.82	68.55	86.87	40.35	42.48
CSA005411.1	36.68	32.89	33.31	28.91	39.98	32.32	15.32	15.62	17.36	18.58
CSA005416.1	283.29	287.51	345.14	257.24	360.82	434.52	53	51.79	43.27	24.11
CSA005422.1	132.6	139.08	134.05	156.79	138.57	145.48	61.99	63.99	53.36	54.94
CSA005435.1	25.83	40.16	46.23	43.01	45.76	46.99	26.25	25.49	26.25	33.71
CSA005436.1	41.01	37.61	34.51	51.37	51.17	52.79	21.51	19.32	22.97	18.09
CSA005439.1	324.19	346.16	361.6	263.41	270.32	284.53	126.17	124.96	147.32	104.41
CSA005446.1	82.02	81.6	60.16	53.76	48.77	59.87	18.96	23.84	29.9	40.28
CSA005470.1	573.9	582.67	494.59	502.74	353.2	397.82	239.7	288.57	187.43	189.64
CSA005471.1	89.77	102	82.01	105.13	50.27	103.64	19.69	32.47	30.63	37
CSA005473.1	37.13	47.49	33.64	36.59	34.85	38.62	35.74	37	28.81	36.07
CSA005474.1	36.29	35.57	40.4	31.06	38.89	42.23	18.09	18.09	15.46	12.99
CSA005479.1	153.7	153	143.75	99.75	122.22	104.28	75.12	66.59	56.89	75.64
CSA005481.1	29.71	15.3	43.06	44.2	49.97	23.82	18.23	23.02	13.13	15.62
CSA005483.1	181.47	183.6	224.81	138.28	109.87	117.16	82.78	69.06	47.4	63.3
CSA005484.1	96.8	98.6	103.09	53.16	57.93	48.78	22.12	14.44	17.74	18.91
CSA005485.1	88.26	94.35	100.48	91.59	73.25	84.76	67.58	73.44	51.05	37
CSA005486.1	260.9	237.47	239.7	292.09	276.64	284.21	83.14	122.5	143.31	133.6
CSA005492.1	95.97	78.67	84.35	102.38	65.98	92.05	25.38	33.71	32.67	32.23
CSA005515.1	52.7	53.55	55.73	65.94	53.46	63.86	36.03	30.42	29.17	23.18
CSA005518.1	44.56	51	55.1	44.8	43.35	37.98	26.25	27.13	15.32	24.66
CSA005519.1	46.98	60.08	38.71	160.75	104.68	97.28	64.73	57.75	52.69	70.8
CSA005523.1	123.35	109.65	127.92	240.12	257.07	257.49	73.66	21.38	85.33	78.92
CSA005531.1	49.4	42.07	42.11	53.46	43.95	51.82	28.08	54.67	43.39	69.06
CSA005532.1	33.58	28.05	39.9	39.42	42.75	30.9	24.07	12.33	10.21	17.26
CSA005539.1	99.45	124.31	122.22	100.95	134.26	109.43	45.22	28.77	72.93	59.19
CSA005546.1	40.69	36.02	43.06	48.98	47.56	65.02	17.14	15.62	35.01	26.72
CSA005548.1	116.24	109.01	111.77	114.09	138.77	136.15	78.04	113.86	169.93	201.83
CSA005549.1	258.48	226.95	222.12	336.59	496.24	313.82	90.25	80.77	63.08	74.4
CSA005552.1	152.67	118.32	145.15	102.74	73.93	78.92	51.78	26.14	19.69	19.07
CSA005553.1	74.91	77.77	76.31	89.3	105.66	81.75	52.87	62.48	53.6	75.22
CSA005554.1	145.95	150.45	111.46	195.92	204.7	184.75	108.67	92.9	105.02	111.81
CSA005557.1	135.62	140.89	122.86	140.37	154.12	176.38	107.21	132.36	113.04	78.1
CSA005559.1	28.42	45.47	50.24	106.32	49.37	46.14	41.08	82.76	54.21	72.62
CSA005561.1	3812.57	3739.95	3543.63	1087.9	1098.73	911.52	340.82	419.84	697.94	835.55
CSA005566.1	486.12	488	515.49	98.86	97.38	101.87	127.26	101.33	44.85	28.16
CSA005568.1	27.56	22.1	24.7	32.06	31.91	37.98	19.45	19.46	14.83	21.65
CSA005569.1	33.79	27.41	25.12	36.04	45.76	57.94	12.4	15.07	18.96	24.39
CSA005575.1	83.31	89.06	81.88	72.7	86.95	80.92	72.62	71.99	58.97	62.72
CSA005576.1	40.2	35.86	37.68	41.36	56.29	52.46	13.67	19.32	12.03	15.21
CSA005579.1	280.28	297.71	316.01	246.39	228.78	213.07	133.46	96.19	123.25	104.82
CSA005580.1	39.18	42.28	33.35	41.21	46.56	37.55	18.47	24.11	26.98	26.86
CSA005581.1	35.09	36.55	29.13	21.1	34.12	24.03	14.35	11.78	11.91	17.26
CSA005583.1	42.62	44.62	57	62.72	69.84	58.58	40.11	35.35	23.34	41.93
CSA005584.1	61.19	67.41	70.45	63.46	73.3	89.64	20.6	20.14	26.07	32.06
CSA005585.1	47.58	58.44	60.59	61.12	75.86	81.32	19.45	18.09	21.64	23.29
CSA005590.1	73.94	80.32	79.9	40.42	39.33	43.34	28.81	21.65	18.47	24.94
CSA005594.1	63.29	51.64	72.83	77.65	91.51	83.04	16.04	22.2	24.8	23.84
CSA005595.1	82.34	79.05	75.36	99.45	80.67	83.04	23.34	21.79	31.72	25.07
CSA005599.1	283.83	299.94	268.83	234.15	208.01	226.91	154.25	260.61	130.54	186.62
CSA005608.1	117.68	113.83	110.96	117.07	85.23	135.32	55.84	66.5	72.28	45.4
CSA005619.1	119.9	97.11	132.78	139.17	131.85	113.94	44.73	49.06	50.56	36.17
CSA005629.1	57.91	58.86	50.45	25.28	15.65	21.89	17.5	53.44	37.68	43.3
CSA005632.1	51.45	42.5	36.31	50.37	54.18	70.17	24.8	17.82	19.93	20.82
CSA005633.1	29.06	31.03	44.12	43.41	45.76	45.06	17.5	16.44	21.39	20.28
CSA005635.1	21.31	18.49	31.66	15.53	25.29	25.75	16.77	15.62	15.32	14.8
CSA005640.1	36.97	40.24	31.42	28.44	24.91	21.96	14.59	14.7	7.57	14.29
CSA005651.1	78.79	78.62	78.53	337.28	254.06	251.05	64.42	57.28	93.59	125.79
CSA005653.1	125.28	123.67	103.86	19.11	40.34	39.27	24.8	31.24	18.23	13.15
CSA005657.1	123.02	109.97	102.91	123.35	139.67	157.07	69.65	68.65	53.24	64.54
CSA005658.1	285.44	296.43	267.24	272.97	343.17	295.47	140.76	193.2	113.77	134.01
CSA005660.1	163.5	154.91	173.73	189.15	176.5	163.83	158.62	134.56	131.15	116.06
CSA005663.1	72.38	75.13	76.87	68.14	69.51	61.6	31.75	28.59	29.23	30.42
CSA005668.1	50.37	51.32	47.81	107.22	68.93	111.69	72.2	40.28	45.95	38.23
CSA005681.1	53.28	45.37	46.97	42.9	57.09	61.48	19.57	21.38	21.39	20.96
CSA005689.1	45.53	44.55	38.63	29.94	43.35	35.73	22.24	23.84	27.71	20.87
CSA005690.1	52.96	57.8	51.09	46.59	36.53	34.97	27.71	24.94	23.58	27.4
CSA005692.1	66.52	94.99	95.63	85.42	69.24	79.82	70.74	77.28	26.98	6.58
CSA005703.1	4163.12	4114.48	4105.88	4214.94	4062.01	3906.26	404.27	345.43	359.91	357.62
CSA005704.1	30.03	40.8	38	166.95	118	147.74	18.6	37.82	30.27	38.23
CSA005714.1	212.14	207.18	202.33	189.35	199.88	184.75	92.26	74.4	110.85	62.48
CSA005723.1	519.01	520.08	526.47	344.45	382.7	375.73	364.89	369.41	249.06	248.69
CSA005725.1	27.12	24.22	27.23	28.67	18.66	41.2	14.59	22.2	14.59	5.75
CSA005729.1	79.22	70.12	62.9	92.18	71.24	98.7	33.31	34.26	50.08	48.51
CSA005731.1	85.46	96.05	82.12	59.93	64.62	68.02	33.06	39.19	25.53	21.65
CSA005732.1	515.35	470.15	595.92	1212.55	735.4	1043.81	343.5	282.4	221.71	151.68
CSA005748.1	167.91	148.54	164.65	257.44	172.79	205.35	39.38	31.24	46.68	92.9
CSA005753.1	117.97	95.41	103.22	26.08	40.74	27.25	36.95	30.97	17.5	16.71
CSA005760.1	31.21	21.89	32.09	45.8	35.92	36.69	14.59	12.06	21.88	13.15
CSA005769.1	121.73	124.63	111.77	347.34	254.67	283.56	86.42	57.55	115.59	105.64
CSA005779.1	35.52	29.17	24.38	45.25	52.08	40.07	23.34	18.09	16.23	19.94
CSA005788.1	19.16	21.89	19.63	17.12	32.11	22.96	18.72	19.73	20.91	16.17
CSA005791.1	26.15	31.87	27.86	38.53	37.93	29.61	22.61	29.6	17.5	36.58
CSA005792.1	38.1	36.97	34.2	30.46	39.74	31.54	26.25	33.71	37.19	40.28
CSA005793.1	19.59	30.39	23.64	28.87	32.11	26.82	20.18	20.28	22.37	26.04
CSA005810.1	64.9	89.25	80.74	92.28	114.69	92.7	40.11	32.89	40.84	39.46
CSA005813.1	75.56	76.5	94.36	72.27	105.96	86.26	42.3	47.68	75.12	42.75
CSA005815.1	54.82	48.97	46.11	84.33	83.91	92.54	34.78	52.41	36.01	42.65
CSA005817.1	82.66	81.6	87.39	91.99	75.26	65.02	22.61	27.95	13.13	12.33
CSA005825.1	236.75	231.92	212.78	229.01	225.04	304.23	32.67	51.47	49.45	47.52
CSA005826.1	136.59	174.67	121.59	181.28	155.63	198.91	35.74	38.64	37.19	40.28
CSA005827.1	430.75	427.12	375.54	960.18	316.98	814.32	86.42	46.04	90.07	70.29
CSA005835.1	53.6	55.59	57	61.05	59.6	69.01	26.25	30.91	32.24	37.16
CSA005845.1	48.43	66.3	58.9	47.19	54.18	39.91	25.53	26.31	21.88	18.09
CSA005847.1	23.89	19.12	29.76	23.89	30.7	21.89	14.59	18.09	11.67	18.09
CSA005849.1	25.94	20.29	14.46	22.3	23.28	29.5	12.89	14.25	14.46	12.33
CSA005850.1	68.02	79.19	67.41	76.19	71.04	64.16	50.24	37.91	40.52	42.84
CSA005851.1	17.44	29.32	26.6	33.45	19.87	26.39	15.32	5.75	10.94	16.44
CSA005860.1	58.12	52.91	44.96	34.64	30.1	23.17	22.61	50.97	24.07	21.38
CSA005866.1	52.31	48.45	44.33	37.63	42.14	43.13	8.75	19.73	7.29	6.58
CSA005868.1	41.98	32.83	43.38	39.72	36.42	34.76	15.68	14.8	10.57	11.51
CSA005875.1	75.24	69.49	81.85	50.92	57.5	54.56	24.8	28.16	22.61	24.87
CSA005876.1	45.85	52.91	46.55	62.72	74.35	70.81	42.42	49.19	38.29	51.79
CSA005877.1	41.33	42.5	61.85	73.27	70.04	58.79	52.75	43.57	37.19	40.28
CSA005882.1	206.33	217.7	254.26	332.7	267.01	298.37	118.51	123.32	101.01	99.07
CSA005889.1	116.24	104.23	119.69	198.61	192.65	243.01	180.87	140.58	88.61	126.61
CSA005896.1	2705.89	2933.73	3146.78	787.26	541.84	679.13	540.41	721	584.17	415.17
CSA005900.1	55.54	35.38	53.83	71.98	70.14	78.21	16.04	20.14	20.79	14.8
CSA005907.1	42.3	52.91	47.81	37.93	54.18	49.89	14.59	13.98	16.77	19.32
CSA005908.1	51.53	47.17	45.09	54.83	63.82	53.82	14	20.06	23.19	32.39
CSA005911.1	43.91	70.76	67.13	56.15	52.38	123.6	27.71	9.87	20.42	7.4
CSA005913.1	71.68	77.77	82.33	66	85.79	72.1	24.43	13.15	16.77	27.95
CSA005916.1	136.91	136.42	145.02	111.1	118	106.22	37.19	88.79	35.01	96.19
CSA005932.1	71.9	81.6	85.07	28.27	42.55	30.26	13.13	10.42	24.31	15.35
CSA005934.1	68.45	64.39	62.69	25.09	39.74	41.2	16.04	14.8	19.69	9.87
CSA005935.1	133.36	131.48	130.14	43.16	58.25	46.99	21.33	15.41	24.07	26.92
CSA005941.1	23.89	34.42	31.66	28.97	28.9	34.44	25.53	35.35	20.42	25.07
CSA005960.1	107.85	107.74	98.79	115.88	134.86	117.16	70.74	48.51	58.34	102.77
CSA005974.1	57.15	35.38	47.5	36.73	45.76	33.8	21.88	24.66	18.96	17.26
CSA005976.1	278.02	293.56	267.56	264.61	187.24	186.04	94.26	130.1	141.3	178.61
CSA005980.1	34.55	43.03	48.13	34.94	20.17	26.39	17.5	22.61	15.68	22.2
CSA005982.1	42.62	43.67	49.4	44.2	40.34	48.28	29.17	16.85	27.71	26.31
CSA005986.1	247.02	254.36	289.73	136.49	158.64	135.18	139.3	41.93	69.65	76.05
CSA005996.1	23.57	22.63	22.8	18.52	17.46	18.99	9.48	8.63	11.67	9.45
CSA006000.1	89.77	101.36	98.79	154.11	131.85	157.71	64.91	43.57	76.58	69.06
CSA006003.1	303.2	314.6	327.09	512.2	352.5	424.54	166.28	175.94	249.06	284.87
CSA006005.1	29.71	47.17	24.7	62.12	61.41	46.99	27.71	15.62	16.04	18.09
CSA006011.1	47.14	43.99	36.73	38.83	31.91	55.36	8.75	18.09	27.71	9.04
CSA006013.1	26.61	30.22	24.57	82.19	73.33	93.73	35.01	61.99	39.24	37.16
CSA006023.1	40.36	24.86	27.23	21.06	25.29	28.48	12.4	8.02	21.7	13.98
CSA006034.1	301.59	314.28	287.98	220.86	303.58	180.24	300.47	359.06	194.91	364.61
CSA006038.1	32.29	19.76	22.16	87.8	69.84	81.75	13.13	13.98	15.32	23.02
CSA006042.1	20.45	22.52	17.52	47.19	44.35	36.9	26.74	30.69	29.41	38.64
CSA006049.1	73.19	59.29	58.47	134.4	114.99	125.74	76.58	37	41.57	51.24
CSA006055.1	39.32	38.89	34.27	26.13	20.92	21.24	13.86	16.85	11.76	13.06
CSA006062.1	66.52	68.21	84.23	122.45	60.81	117.16	22.61	8.22	9.48	25.49
CSA006063.1	138.85	138.97	156.42	131.41	163.15	155.14	52.51	32.89	45.22	30.42
CSA006064.1	71.68	62.47	70.93	60.93	71.64	66.3	61.99	53.85	50.32	69.06
CSA006069.1	36.16	29.64	39.58	47.79	55.69	61.15	23.34	39.05	18.96	39.87
CSA006070.1	103.33	124.95	106.39	123.64	149.91	144.2	100.64	75.64	45.95	28.77
CSA006100.1	33.58	30.6	41.8	60.93	81.88	74.67	37.19	40.28	34.28	28.77
CSA006118.1	46.5	41.44	41.16	47.19	43.95	48.92	30.63	28.77	24.07	27.13
CSA006119.1	57.69	60.35	47.71	56.55	51.37	54.29	29.41	36.72	35.25	50.42
CSA006120.1	32.94	44.62	44.33	38.83	28.3	26.39	20.42	19.73	20.42	15.62
CSA006123.1	36.16	40.8	38.63	25.68	59	23.17	16.77	26.31	19.69	21.38
CSA006131.1	47.14	54.19	48.13	46.59	63.21	47.64	23.34	15.62	45.22	17.26
CSA006134.1	34.23	27.73	17.73	31.36	29.5	28.97	24.43	23.43	18.23	12.74
CSA006137.1	82.02	104.55	103.22	116.48	101.75	99.78	37.19	26.31	39.38	37
CSA006138.1	93.25	72.16	88.03	108.83	131.73	129.78	36.17	28.28	42.59	50.15
CSA006146.1	62.64	56.74	46.23	50.77	90.31	60.51	22.61	20.55	19.69	31.24
CSA006148.1	29.71	39.52	31.03	20.91	19.27	25.75	8.75	7.4	18.23	26.31
CSA006150.1	730.4	719.09	876.46	981.98	1036.72	1173.52	504.68	726.76	504.68	780.2
CSA006152.1	115.6	126.22	103.86	109.71	110.78	112.86	75.85	49.88	49.1	44.12
CSA006154.1	93.64	98.81	108.29	59.73	66.83	48.28	35.01	35.35	53.24	42.75
CSA006158.1	69.75	61.84	40.53	25.68	45.15	36.69	18.96	27.95	30.63	14.8
CSA006175.1	25.19	33.15	37.05	33.75	28.3	27.04	26.25	25.07	14.95	16.03
CSA006189.1	116.24	116.98	87.08	46.89	66.53	53.11	31.36	20.55	25.89	17.26
CSA006201.1	41.33	26.77	31.03	72.87	79.47	76.6	17.5	16.44	12.4	9.87
CSA006226.1	63.51	75.34	65.6	151.75	187.48	197.97	132.56	116.16	111.41	121.44
CSA006235.1	92.35	108.37	96.26	51.97	36.12	59.22	15.32	13.15	12.4	14.8
CSA006241.1	150.1	157.69	162.12	100.56	137.57	114.49	91.79	95.61	115.86	97.72
CSA006245.1	222.15	179.77	186.82	234.15	263.09	264.57	108.67	32.89	99.18	48.51
CSA006246.1	172.43	149.81	143.12	186.96	206.5	211.14	52.51	15.62	80.22	41.93
CSA006248.1	165.32	136.21	141.01	142.76	134.66	109.22	68.79	62.75	57.13	60.02
CSA006250.1	36.55	38.63	38.76	36.91	24.08	33.6	24.5	18.25	11.96	17.43
CSA006255.1	25.36	24.28	25.33	24.98	29.28	31.13	15.25	18.16	12.6	17.63
CSA006256.1	34.59	29.32	32.79	26.15	29.03	31.11	14.67	16.62	14.43	13.8
CSA006258.1	123.13	146.83	142.49	84.82	52.78	60.51	19.2	12.33	23.58	23.84
CSA006262.1	442.37	510.63	540.19	863.71	398.55	791.79	304.12	218.69	302.66	240.88
CSA006264.1	45.85	80.32	50.03	18.52	34.32	38.62	8.02	7.4	14.59	10.69
CSA006267.1	290.93	249.58	253.95	189.95	211.92	193.12	107.21	84.27	171.39	106.05
CSA006268.1	90.84	96.26	79.58	113.29	98.93	87.12	71.71	68.24	57.86	68.24
CSA006269.1	32.61	39.95	37.36	64.11	72.85	51.29	47.53	26.99	28.44	38.78
CSA006271.1	209.24	238.24	257.47	326.65	170.9	259.51	189.83	84.68	197.64	82.21
CSA006274.1	89.98	79.9	78.95	65.3	75.86	62.44	39.87	32.89	35.25	22.2
CSA006275.1	118.18	119.21	122.86	83.03	111.98	92.7	55.43	56.73	53.24	37.82
CSA006282.1	34.55	38.89	43.06	78.25	90.61	84.97	14.59	11.51	22.61	18.91
CSA006286.1	63.29	58.86	63.33	82.83	56.59	65.02	30.63	47.68	25.77	28.22
CSA006302.1	76.07	66.55	92.46	66.54	65.62	76.22	57.76	42.09	46.68	43.24
CSA006303.1	48.76	52.4	63.2	55.37	43.71	62.96	33.91	24.01	28.73	22.69
CSA006308.1	93.64	114.11	111.46	66.9	96.33	66.3	37.92	73.99	44.49	103.59
CSA006320.1	141.43	133.24	129.82	156.5	154.12	172.52	72.2	78.92	69.28	86.32
CSA006321.1	179.53	174.04	186.82	64.51	76.76	72.1	55.06	38.64	39.38	27.13
CSA006327.1	200.2	204	202.02	185.76	205.9	148.7	72.93	112.63	64.18	78.1
CSA006331.1	26.48	26.56	23.22	32.25	26.89	35.19	12.4	17.82	15.07	12.6
CSA006335.1	32.29	41.44	39.26	66.3	65.62	72.74	41.21	52.21	33.55	45.22
CSA006336.1	23.89	26.77	25.96	19.11	31.01	17.7	11.67	14.8	9.48	11.51
CSA006341.1	45.21	43.99	34.83	25.68	42.75	27.68	18.23	25.49	29.9	18.91
CSA006342.1	135.34	141.07	152.44	80.12	77.49	64.93	59.9	66.24	41.67	41.34
CSA006343.1	29.71	36.34	34.83	28.67	37.33	39.27	18.96	30.42	20.42	30.42
CSA006344.1	40.47	37.4	37.36	37.83	34.72	41.84	31.12	50.42	34.28	32.33
CSA006346.1	57.8	47.49	49.71	80.64	87	83.68	22.24	22.61	29.9	37.82
CSA006348.1	23.89	26.77	22.16	31.06	30.1	33.47	6.56	8.22	10.21	19.73
CSA006350.1	324.19	315.56	321.07	197.71	205.3	200.84	135.65	129.9	5.83	97.01
CSA006351.1	62.64	66.3	62.69	69.89	107.16	83.68	32.09	57.55	53.24	50.15
CSA006354.1	214.08	182.32	185.55	223.69	202.59	215.97	116.69	104.82	103.2	95.37
CSA006355.1	60.7	53.23	51.61	34.94	61.71	50.53	15.68	22.2	20.06	18.91
CSA006356.1	37.97	37.61	35.72	71.44	72.37	78.15	42.01	60.84	47.55	64.45
CSA006359.1	77.82	67.89	72.51	53.16	36.42	37.98	10.94	16.85	20.42	18.5
CSA006360.1	50.43	48.8	46.23	39.53	47.89	49.34	13.92	16.52	20.09	18.76
CSA006361.1	64.94	59.64	58.4	55.08	61.54	56.22	21.64	21.38	18.64	22.75
CSA006362.1	78.9	75.69	70.93	87.8	84.62	79	27.45	35.35	38.32	35.5
CSA006366.1	47.95	65.34	54.15	91.09	173.69	146.13	69.47	49.74	70.56	48.51
CSA006367.1	38.75	52.91	52.99	96.17	180.42	112.22	58.58	47.13	34.52	50.15
CSA006368.1	41.33	60.56	58.9	92.58	143.29	113.94	67.1	69.06	48.13	37
CSA006369.1	133.03	119.37	113.04	70.48	74.65	63.25	35.19	24.25	24.61	24.87
CSA006370.1	67.16	70.12	87.39	83.62	71.64	48.92	45.95	41.93	37.92	41.11
CSA006383.1	39.39	45.9	41.37	59.53	51.97	52.14	22.12	22.75	43.52	32.89
CSA006386.1	79.43	89.89	69.66	62.72	72.25	44.42	25.53	20.55	13.86	23.02
CSA006389.1	74.91	67.57	47.5	59.13	73.45	66.95	26.25	25.49	25.53	30.42
CSA006407.1	18.73	20.4	25.33	14.34	16.26	22.53	10.21	8.22	8.75	14.8
CSA006415.1	33.58	43.99	42.43	56.74	80.07	71.45	14.59	23.84	11.67	9.04
CSA006416.1	24.54	36.97	23.43	44.8	62.61	50.21	24.07	18.09	18.23	5.75
CSA006419.1	38.75	34.42	19.63	57.34	77.66	52.14	8.02	9.04	17.5	9.04
CSA006423.1	163.06	179.45	174.63	17.02	72.1	25.27	39.38	74.2	25.34	52.62
CSA006426.1	32.29	44.5	36.29	19.59	24.14	20.08	19.76	26.39	12.4	23.35
CSA006435.1	117.66	107.48	115	134.75	143.89	134.28	42.3	68.4	49.3	63.47
CSA006436.1	31.97	29.64	33.88	79.44	96.93	69.52	9.85	11.1	8.75	15.62
CSA006437.1	94.93	100.09	87.39	97.36	89.1	102.35	46.68	83.03	67.1	50.97
CSA006438.1	122.06	133.87	127.29	75.86	136.06	106.86	50.32	144.69	105.02	181.69
CSA006457.1	44.13	48.45	41.37	41.61	47.36	49.14	14.59	29.05	22.12	31.79
CSA006458.1	60.06	63.75	60.48	35.84	48.77	33.47	26.98	29.6	34.64	21.38
CSA006460.1	41.01	20.4	29.76	44.8	36.42	43.77	25.16	14.39	18.96	23.43
CSA006485.1	43.91	53.55	54.46	62.72	54.18	65.02	39.38	40.28	24.8	26.31
CSA006486.1	32.29	39.52	45.6	27.48	25.29	24.46	8.02	9.87	13.86	13.15
CSA006495.1	31.64	24.86	23.43	25.09	25.29	26.39	14.59	30.42	15.32	18.09
CSA006497.1	345	348.14	358.37	233.62	128.57	122.24	95.95	62.48	61.75	77.1
CSA006498.1	396.52	406.72	392.63	235.34	117.4	124.88	108.67	60.84	82.41	101.94
CSA006509.1	141.89	139.97	141.49	111.36	199.45	150.54	40.74	60.13	53.55	57.79
CSA006511.1	33.67	31.41	34.51	38.53	44.11	46.99	26.25	35.72	29.84	39.65
CSA006515.1	62.53	58.26	55.52	59.3	66.72	68.74	36.51	38.41	30.22	37
CSA006518.1	132.55	143.59	134.89	63.17	86.85	62.28	45.03	41.52	50.5	43.16
CSA006521.1	24.54	39.21	35.78	23	21.67	32.19	41.21	51.79	22.97	31.65
CSA006522.1	229.9	253.08	241.6	109.61	113.79	99.13	116.69	91.67	64.54	55.9
CSA006523.1	295.94	302.25	261.23	245.05	243.38	209.29	141.57	151.07	113.77	146.44
CSA006524.1	72.24	53.19	50.39	61.86	66.23	58.12	28.23	34.06	25.21	30.66
CSA006525.1	43.27	46.86	39.26	58.54	42.14	48.6	12.4	25.9	19.33	14.8
CSA006526.1	38.1	44.62	44.96	43.01	49.37	41.2	13.86	34.53	27.71	21.38
CSA006527.1	31.97	29.96	22.8	32.85	29.5	38.3	8.02	18.09	16.41	15.21
CSA006533.1	57.69	54.19	66.39	44.2	40.74	49.89	30.03	40.42	36.34	31.92
CSA006545.1	52.18	60.05	50.03	65.23	68.87	69.78	28.15	20.06	19.55	13.32
CSA006546.1	71.68	62.47	68.39	68.09	55.99	63.73	31.36	13.98	24.07	12.33
CSA006552.1	126.58	132.6	136.79	176.21	178.81	156.75	72.57	68.65	94.08	107.7
CSA006554.1	26.96	20.72	28.02	24.34	33.71	24.14	19.69	16.65	10.03	13.15
CSA006571.1	115.92	113.15	111.77	125.14	105.96	114.91	53.97	47.27	32.82	45.22
CSA006572.1	167.91	156.82	144.39	152.31	108.97	144.2	49.59	47.68	72.93	41.93
CSA006574.1	181.47	174.67	168.45	165.46	119.81	141.62	57.61	52.62	93.35	60.84
CSA006584.1	46.5	48.77	37.68	42.41	45.45	48.6	9.48	21.79	16.04	14.8
CSA006586.1	38.42	39.21	29.13	29.07	28.1	25.96	20.79	25.35	24.31	24.11
CSA006596.1	20.67	34.42	31.66	28.07	23.48	28.97	10.21	22.2	19.69	8.22
CSA006597.1	251.54	200.81	216.9	175.31	259.78	237.86	59.8	47.68	43.39	49.33
CSA006612.1	65.87	50.04	34.83	68.39	66.23	79.18	38.65	35.35	46.68	17.26
CSA006619.1	127.22	123.67	177.32	229.37	34.32	160.93	16.77	13.15	10.21	13.98
CSA006620.1	263.27	225.46	229.67	340.67	121.01	295.04	17.99	19.46	33.06	14.25
CSA006621.1	126.21	107.54	123.29	48.91	44.18	53.35	20.38	28.11	22.93	20.96
CSA006626.1	37.46	25.5	30.4	29.27	24.08	19.96	16.04	19.73	25.53	18.91
CSA006637.1	598.65	557.49	573.12	760.08	572.24	750.27	156.44	219.51	269.48	255.27
CSA006638.1	91.17	78.52	85.81	68.79	74.35	75.32	43.03	93.86	53.48	64.95
CSA006640.1	295.77	329.42	325.82	290.14	290.34	273.1	146.41	220.54	165	155.79
CSA006644.1	85.89	61.84	50.66	83.03	59	61.15	29.9	22.2	26.98	33.71
CSA006648.1	27.12	21.04	16.59	31.78	25.41	21.76	21	24.33	26.11	21.38
CSA006652.1	119.26	113.9	105.33	48.98	52.78	53.43	36.22	31.24	30.87	32.89
CSA006653.1	84.92	82.24	107.02	33.45	62.61	34.76	18.96	20.96	22.97	24.25
CSA006654.1	51.02	52.91	47.5	20.91	37.33	30.9	14.59	13.15	11.67	12.33
CSA006656.1	38.91	36.02	34.83	17.77	24.68	30.26	16.41	11.1	11.67	16.85
CSA006661.1	56.04	50.8	42.82	25.5	33.3	21.84	71.7	36.74	27.49	22.64
CSA006669.1	131.42	137.38	124.12	174.12	144.49	159.64	17.5	50.56	89.7	47.27
CSA006674.1	387.59	390.04	366.46	90.89	69.54	72.74	26.62	48.23	44.49	73.85
CSA006677.1	152.41	140.89	142.49	139.77	108.37	97.85	43.76	50.15	45.22	26.31
CSA006680.1	71.79	80.32	74.3	54.65	53.99	58.05	64.18	53.3	40.48	34.8
CSA006681.1	69.1	61.2	72.19	50.17	69.24	47.64	50.32	48.51	24.8	40.28
CSA006685.1	34.76	40.16	36.84	39.52	42.55	40.12	22.73	23.29	22.85	27.4
CSA006705.1	89.98	85.85	97.73	125.63	99.94	106.65	34.52	47.68	51.78	59.46
CSA006712.1	34.87	30.6	38	29.87	25.29	14.81	75.12	17.26	45.95	9.04
CSA006720.1	97.3	126.43	131.09	160.87	141.08	154.71	76.58	96.46	86.06	100.85
CSA006721.1	154.83	148.38	189.83	196.96	165.56	201.97	104.84	116.33	95.54	111.81
CSA006755.1	52.1	55.89	50.66	44.4	39.33	39.7	33.06	36.72	31.6	38.37
CSA006758.1	20.34	24.22	19.32	30.16	42.75	19.31	17.5	41.93	26.98	23.02
CSA006763.1	83.31	88.13	84.38	122	283.71	184.27	30.45	22.81	18.96	39.46
CSA006764.1	65.55	65.66	68.71	58.84	62.61	52.79	23.7	16.03	19.33	12.74
CSA006765.1	130.45	120.49	116.52	58.54	88.5	67.59	61.26	57.55	59.8	25.49
CSA006770.1	163.71	170.13	169.64	139.32	128.24	91.49	41.57	52	50.96	54.98
CSA006773.1	110.59	105.35	112.09	211	160.6	184.59	50.87	53.64	57.98	43.57
CSA006775.1	149.61	128.14	118.42	300.45	180.81	232.82	42.06	46.04	47.65	51.79
CSA006777.1	22.6	21.67	24.06	29.87	24.08	27.68	21.15	15.62	43.03	28.77
CSA006779.1	107.2	112.2	108.29	79.44	87.9	83.04	78.04	73.99	88.25	99.48
CSA006782.1	33.58	38.89	38.63	31.66	43.95	41.2	21.15	37.82	19.69	29.6
CSA006784.1	48.43	39.95	42.75	53.06	51.17	51.39	23.21	17.54	26.86	20.14
CSA006786.1	56.18	60.56	63.33	91.39	106.56	88.19	26.98	24.66	37.92	18.09
CSA006792.1	49.6	57.5	52.44	73.95	70.92	72.23	28.15	26.31	38.36	41.93
CSA006793.1	116.24	121.12	120.11	111.5	113.99	109.65	67.58	40.84	48.37	43.84
CSA006794.1	148.53	156.82	126.66	83.03	86.09	59.22	46.68	23.84	49.59	61.66
CSA006796.1	345.29	381.86	408.26	252.66	332.93	308.35	138.81	144.14	165.31	170.18
CSA006799.1	35.91	37.99	30.78	30.46	32.63	26.52	23.05	32.06	17.36	26.8
CSA006803.1	98.48	74.91	93.09	46.29	59.6	54.4	27.35	35.35	22.97	30.83
CSA006817.1	102.49	99.36	99.34	91.47	95.55	90.68	20.42	16.68	29.17	20.91
CSA006818.1	25.35	23.59	25.01	22.7	22.13	23.01	15.86	17.88	15.5	15.83
CSA006819.1	27.49	27.96	27.95	37.21	34.66	34.76	21.05	19.02	20.32	21.26
CSA006824.1	49.73	52.27	72.83	81.83	83.08	90.12	41.57	28.77	34.28	34.53
CSA006825.1	42.75	48.07	41.16	45.87	48.52	46.73	15.61	14.47	24.07	28.61
CSA006827.1	56.18	49.98	62.31	58.9	56.47	45.58	29.17	24.83	22.46	27.29
CSA006828.1	116.89	123.67	148.82	133.8	181.22	135.83	75.85	43.57	54.7	78.1
CSA006831.1	48.43	35.7	45.6	19.11	33.71	25.75	10.94	7.4	16.77	11.51
CSA006834.1	58.12	68.85	61.43	38.23	37.93	42.49	21.15	11.51	10.94	11.51
CSA006836.1	229.97	219.79	251.41	120.39	121.28	109.29	65.64	97.83	70.82	63.67
CSA006840.1	103.33	83.51	109.56	130.21	137.87	113.94	74.39	39.46	66.37	50.15
CSA006849.1	74.27	82.87	75.99	52.56	49.97	55.36	32.82	27.13	31.36	31.24
CSA006850.1	85.25	66.94	50.66	45.4	72.25	50.85	27.71	9.04	40.84	41.11
CSA006851.1	56.06	47.62	49.21	41.87	37.21	37.66	32.45	39.3	23.12	34.69
CSA006858.1	29.06	40.8	20.27	37.03	36.12	30.9	7.29	14.8	28.44	15.62
CSA006865.1	436.56	425.84	365.4	1243.01	1541.24	1273.3	492.28	450.53	514.16	788.42
CSA006866.1	1135.31	1079.27	1533.81	1701.74	2226.97	1918.96	893.39	993.95	908.71	1134.53
CSA006867.1	51.66	73.95	67.76	58.54	63.82	57.94	16.04	18.91	10.21	17.26
CSA006881.1	56.18	60.56	57.31	68.99	111.38	77.89	46.31	48.51	36.83	43.57
CSA006885.1	36.16	38.09	25.49	15.53	18.96	15.61	30.63	33.3	27.35	34.32
CSA006908.1	94.93	91.8	95.63	63.91	49.37	52.79	52.51	34.53	37.92	57.55
CSA006952.1	28.74	29.64	29.45	36.44	24.98	27.04	19.33	25.49	8.02	15.62
CSA006964.1	62.77	54.31	54.72	44.44	47.68	60	41.13	33.87	38.94	40.78
CSA006967.1	97.52	89.25	90.56	112.29	93.32	103.64	40.84	28.77	24.8	29.6
CSA006976.1	162.74	184.23	184.92	155.9	136.66	146.13	48.13	39.46	53.24	50.97
CSA006993.1	799.5	738.21	644.05	536.98	564.12	573.56	341.31	312.41	430.29	392.98
CSA006998.1	110.86	110.6	102.27	125.24	124.52	122.74	89.46	110.44	109.15	115.92
CSA007000.1	88.47	65.02	89.93	87.21	74.05	110.08	48.86	43.57	78.04	83.03
CSA007001.1	56.18	59.61	63.64	66.9	74.05	74.03	28.08	34.12	58.34	34.94
CSA007005.1	51.23	48.77	48.24	65.21	78.07	48.39	24.92	30.97	31.36	48.23
CSA007022.1	27.12	26.14	26.6	11.95	21.07	21.24	19.69	10.69	16.04	17.26
CSA007023.1	39.07	33.15	31.35	23.3	32.21	19.96	26.62	25.07	25.53	36.17
CSA007029.1	97.73	94.56	99.43	158.49	153.52	181.1	87.28	130.72	92.38	124.41
CSA007032.1	33.98	28.93	29.37	36.81	39.74	37.18	14.04	24.66	27.44	24.76
CSA007052.1	256.81	247.35	229.67	83.62	81.08	99.35	116.2	106.88	50.81	66.86
CSA007054.1	49.08	45.9	51.3	111.7	99.94	111.37	16.77	33.71	46.68	22.2
CSA007056.1	213.55	217.81	258.38	411.75	418.83	457.05	105.02	83.86	151.94	137.57
CSA007057.1	218.92	198.9	233.36	389.45	369.36	360.81	58.71	62.48	176.49	78.92
CSA007060.1	191.32	183.6	196.32	121.85	150.06	129.71	125.44	122.91	125.62	106.47
CSA007069.1	27.77	17.21	22.16	47.79	27.09	37.98	10.21	12.33	19.69	9.04
CSA007078.1	58.44	41.44	58.58	73.17	48.46	57.29	26.98	34.12	24.8	41.11
CSA007088.1	73.08	79.16	58.58	129.72	101.14	101.6	29.17	24.39	26.38	20.96
CSA007089.1	89.44	75.54	115.1	306.42	328.72	291.13	63.27	56.32	100.64	86.32
CSA007092.1	87.83	94.35	80.74	84.52	96.03	92.7	49.23	46.86	52.51	62.89
CSA007104.1	50.18	53.46	46.77	58.11	63.56	61.24	21.98	24.08	21.98	24.55
CSA007105.1	36	26.14	36.26	55.55	38.38	44.26	12.4	18.7	23.7	18.09
CSA007114.1	20.23	26.77	25.33	26.88	42.55	33.91	21.64	23.29	15.32	23.84
CSA007117.1	100.1	100.09	78.53	107.52	127.03	82.4	57.61	90.43	55.43	53.44
CSA007118.1	86.86	88.29	106.39	103.93	97.23	105.25	62.72	64.13	52.15	55.9
CSA007122.1	176.3	193.8	195.68	161.27	154.73	164.79	80.95	70.7	75.85	61.66
CSA007125.1	146.6	117.94	135.21	71.98	84.29	67.91	96.63	82.62	35.74	44.81
CSA007140.1	74.05	69.06	63.12	69.29	50.37	51.71	13.62	15.07	14.1	25.76
CSA007147.1	42.62	48.45	34.2	26.28	38.53	30.26	13.86	9.87	18.23	9.04
CSA007149.1	38.1	45.9	30.4	59.73	41.84	51.18	20.42	12.33	19.69	19.32
CSA007151.1	27.66	28.37	22.91	19.41	28.19	26.28	14.83	20.69	26.25	23.84
CSA007157.1	1193.75	1179.36	1292.21	747.54	681.82	700.7	597.66	364.2	481.34	289.8
CSA007158.1	88.22	118.06	97.65	173.22	192.84	184.17	178.68	127.43	168.25	122.83
CSA007170.1	234.94	230.01	248.5	257.44	285.01	288.52	205.95	163.77	211.79	187.61
CSA007171.1	119.47	94.35	81.69	72.87	65.62	72.1	51.78	64.13	48.86	78.92
CSA007173.1	62.64	47.81	79.79	26.28	28.3	33.47	43.03	31.24	22.61	29.6
CSA007176.1	218.41	213.56	186.18	140.13	133.41	128.87	75.99	72.02	84.16	69.06
CSA007177.1	178.89	166.39	157.05	117.07	92.11	130.68	51.78	57.55	47.4	45.22
CSA007182.1	24.11	23.91	27.23	22.8	52.18	56.44	16.04	35.76	14.35	13.29
CSA007184.1	134.65	135.15	137.42	61.82	68.63	47.31	41.21	65.77	53.97	50.97
CSA007185.1	73.62	91.8	117.16	109.31	69.84	74.03	44.49	25.49	44.49	42.75
CSA007190.1	113.66	103.27	99.43	98.56	118.9	120.06	37.92	37	25.16	31.24
CSA007195.1	141.43	132.6	155.79	129.02	161.35	143.55	46.68	38.64	29.17	23.84
CSA007197.1	107.2	114.43	142.17	17.02	56.89	17.7	52.87	43.57	33.55	17.68
CSA007199.1	45.5	45.78	47.84	46.54	51.44	50.68	33.35	38.94	30.43	34.9
CSA007200.1	49.08	47.17	49.08	59.13	52.08	60.51	15.68	16.44	24.8	30.01
CSA007201.1	36.81	36.13	31.24	42.41	35.52	37.34	15.8	12.88	15.32	16.44
CSA007210.1	893.78	993.53	1414.12	479.94	529.5	598.67	389.45	303.78	344.23	249.1
CSA007214.1	119.69	100.51	112.72	82.43	64.02	80.47	38.65	40.84	23.34	26.58
CSA007216.1	126.25	136.42	124.12	135.29	173.69	144.52	59.44	85.09	50.32	65.77
CSA007219.1	142.72	123.35	127.92	170.23	143.29	146.45	48.5	69.88	55.43	64.54
CSA007224.1	150.15	138.58	139.01	90.83	82.63	90.37	24.43	42.24	28.67	47.84
CSA007225.1	32.08	27.62	34.83	43.8	41.34	44.63	23.1	16.99	13.62	13.43
CSA007227.1	58.77	42.71	54.3	85.27	67.13	94.79	32.09	24.87	24.8	22.4
CSA007240.1	65.87	55.46	70.29	48.98	37.93	52.79	32.82	21.38	26.98	14.8
CSA007241.1	46.5	32.51	32.93	34.05	36.72	51.5	24.8	12.33	13.13	8.22
CSA007242.1	30.57	35.06	40.11	47.59	47.36	37.55	17.26	19.18	16.29	11.51
CSA007247.1	43.27	53.55	43.7	39.42	41.54	40.55	16.04	17.26	24.8	25.49
CSA007269.1	33.58	26.77	41.8	22.1	31.31	27.04	10.94	16.44	5.83	9.04
CSA007270.1	92.99	72.67	54.46	60.33	72.25	52.14	40.11	47.68	50.32	27.95
CSA007277.1	69.1	61.2	43.06	71.08	72.25	63.09	45.95	66.59	35.01	71.52
CSA007280.1	54.61	59.29	64.23	49.92	64.59	58.39	38.55	68.59	38.03	45.8
CSA007281.1	46.06	64.81	56.15	18.92	41.74	23.61	32.09	26.58	28.2	31.24
CSA007284.1	83.31	87.66	98.48	67.8	77.66	56.65	23.7	27.95	28.44	14.8
CSA007286.1	98.16	107.54	99.68	116.06	126.67	135.18	60.17	60.43	76.65	71.94
CSA007287.1	76.74	80.01	72.51	40.42	44.85	40.66	55.19	65.09	34.64	51.79
CSA007288.1	40.36	34.11	31.35	63.32	57.19	56.97	16.77	15.21	22.24	26.72
CSA007289.1	391.35	392.48	378.49	193.73	185.83	171.02	133.7	183.33	143.18	138.12
CSA007291.1	58.28	54.35	60.55	101.54	95.88	98.17	47.13	36.58	28.26	26.21
CSA007292.1	122.38	115.7	124.76	214.73	199.88	208.25	105.02	152.92	148.05	214.57
CSA007294.1	161.45	173.4	143.12	103.34	92.72	88.83	91.89	39.46	75.12	104.41
CSA007338.1	54.25	45.9	59.53	65.11	56.59	50.21	39.38	31.24	40.84	37.82
CSA007339.1	50.05	48.24	35.89	44.1	52.78	46.14	22.37	27.95	24.56	28.5
CSA007340.1	60.7	84.15	64.59	62.72	64.42	74.03	36.47	60.02	51.78	45.22
CSA007341.1	58.86	68.4	51.84	60.24	52.29	46.35	13.96	17.97	14.8	12.45
CSA007346.1	49.51	45.26	59.32	35.04	30.7	29.82	23.1	27.13	26.5	18.91
CSA007350.1	63.61	60.88	74.41	73.17	86.39	103	70.01	48.51	66.73	58.78
CSA007356.1	44.56	42.28	47.29	38.23	55.99	47.64	23.1	10.42	8.75	9.87
CSA007370.1	1051.68	1160.87	912.56	475.76	595.42	426.47	414.24	378.59	329.28	408.6
CSA007386.1	80.72	84.15	94.36	45.99	77.66	48.28	72.2	74.81	14.59	30.42
CSA007396.1	84.28	83.83	92.46	45.99	54.49	54.4	35.74	36.17	37.19	31.65
CSA007404.1	36.81	37.61	38	47.19	60.81	50.85	55.43	70.7	117.42	117.56
CSA007410.1	54.25	66.62	53.83	65.11	71.34	63.41	32.45	42.34	40.48	53.44
CSA007415.1	56.83	54.19	57.63	40.62	36.72	32.19	43.03	27.95	24.8	16.44
CSA007417.1	67.81	71.4	74.09	51.97	86.09	65.66	47.4	29.6	13.13	21.38
CSA007434.1	54.25	60.24	62.22	48.83	51.47	50.69	30.81	26.72	33.37	33.09
CSA007438.1	16.79	17.53	21.85	23.59	19.27	18.35	21.88	18.09	9.12	13.15
CSA007449.1	169.33	168.04	185.3	166.65	153.88	154.88	148.63	102.93	119.46	82.05
CSA007451.1	51.02	51	47.5	41.81	27.69	39.91	16.04	27.13	13.13	19.73
CSA007452.1	166.1	172.76	199.61	206.07	185.19	182.82	122.23	113.12	101.81	119.7
CSA007454.1	54.94	55.42	48.09	45.91	32.69	41.75	16.12	15.83	20.76	20.55
CSA007456.1	46.63	49.98	49.27	77.77	56.83	65.15	28.88	26.97	34.57	31.08
CSA007465.1	83.31	84.15	89.29	130.21	93.32	116.51	95.54	26.31	59.07	27.95
CSA007466.1	70.39	81.6	84.23	121.25	88.5	87.55	55.43	42.75	45.95	92.9
CSA007470.1	174.88	159.63	170.61	408.2	344.97	430.01	231.19	153.9	187.72	149.79
CSA007472.1	140.14	149.17	137.42	121.45	117.6	134.11	61.5	115.92	51.29	73.72
CSA007478.1	23.41	24.22	18.37	19.34	25.06	21.64	16.5	20.14	9.66	19.11
CSA007479.1	46.5	49.88	52.56	57.04	55.39	45.38	24.43	24.66	31.36	24.46
CSA007480.1	45.85	65.66	55.1	22.7	30.7	18.67	20.42	30.42	14.59	14.8
CSA007481.1	25.32	25.5	22.54	33.27	30.88	34.95	13.05	10.93	23.19	12.58
CSA007486.1	29.06	25.5	14.57	14.93	21.67	12.23	10.21	12.33	9.48	17.26
CSA007487.1	98.16	100.09	94.99	69.29	66.23	72.74	48.86	41.11	43.76	30.42
CSA007488.1	102.04	106.14	121.59	86.61	82.48	82.08	38.65	37.41	40.48	42.75
CSA007489.1	31.21	17.21	32.93	19.11	18.46	21.67	11.67	26.86	16.04	26.58
CSA007491.1	75.56	104.55	92.46	26.28	12.64	27.68	59.07	55.08	29.17	25.49
CSA007493.1	83.31	84.47	77.58	52.56	58.7	47.31	37.19	50.15	35.01	45.63
CSA007496.1	138.85	150.45	120.96	71.08	74.65	77.25	51.78	62.48	48.86	39.46
CSA007501.1	40.04	35.06	41.8	16.72	24.68	31.54	10.94	10.69	8.02	18.91
CSA007502.1	18.73	14.66	25.33	16.13	14.45	18.67	11.67	23.84	11.67	22.2
CSA007504.1	114.63	114.43	98.16	151.42	200.48	170.91	68.92	73.17	90.43	84.68
CSA007508.1	173.72	158.74	194.42	19.71	25.89	26.39	54.7	23.02	17.5	13.98
CSA007515.1	37.02	30.39	46.55	110.31	94.62	96.88	55.06	76.73	55.3	63.58
CSA007520.1	52.46	55.53	40.25	42.03	45.9	45.74	24.72	24.61	24.42	24.81
CSA007522.1	102.68	119.85	167.82	200.1	160.45	149.99	60.17	49.33	66.73	77.28
CSA007529.1	46.71	62.26	46.65	51.77	40.74	45.06	32.09	27.68	32.09	9.04
CSA007539.1	252.83	283.36	379.65	518.17	360.32	505.97	189.98	181.69	235.56	237.59
CSA007546.1	17	19.12	16.47	40.42	44.75	39.27	12.4	13.15	13.37	13.98
CSA007564.1	103.92	108.49	115.89	130.32	121.01	131.73	73.99	56.36	73	86.78
CSA007565.1	813.06	722.28	754.24	588.95	515.35	526.57	468.94	392.15	463.11	414.35
CSA007583.1	51.02	30.6	50.66	75.26	92.72	75.96	17.5	31.24	32.82	14.8
CSA007584.1	25.19	18.49	17.1	21.8	23.78	19.63	9.12	24.66	15.32	14.8
CSA007590.1	16.79	29.32	21.53	25.68	19.87	16.74	14.59	13.98	8.75	13.15
CSA007602.1	81.69	72.36	70.61	100.95	102.05	89.8	35.74	53.85	21.51	25.49
CSA007603.1	80.56	88.45	92.93	74.07	60.66	65.5	81.86	112.43	59.8	76.46
CSA007605.1	179.44	182.6	180.12	176.38	149.22	157.26	76.16	99.72	79.49	73.64
CSA007608.1	69.1	80.96	80.43	106.92	121.01	129.39	31.36	22.2	34.28	18.91
CSA007610.1	37.46	66.3	60.16	100.35	71.04	76.6	17.5	18.09	24.8	32.89
CSA007611.1	142.72	133.87	195.68	96.17	95.12	100.42	29.9	29.6	21.88	33.71
CSA007619.1	89.12	80.01	65.23	62.12	65.32	63.09	72.57	81.8	77.31	104.41
CSA007621.1	38.84	44.94	41.57	56.83	54.87	55.13	32.14	38.11	38.92	39.35
CSA007623.1	47.14	77.14	62.69	79.44	86.09	72.74	42.3	28.77	35.01	37
CSA007626.1	257.03	244.8	345.77	245.5	224.56	255.56	103.56	101.12	113.77	129.07
CSA007629.1	86.54	76.5	83.59	56.74	72.85	70.17	38.65	31.24	49.59	23.02
CSA007639.1	191.48	204.63	248.56	162.17	139.67	142.26	124.35	144.28	87.52	64.95
CSA007647.1	49.73	62.16	63.33	52.56	45.76	44.74	14.59	14.39	25.53	13.15
CSA007657.1	111.72	142.16	108.92	65.7	204.7	79.82	34.28	37.82	95.54	52.62
CSA007658.1	82.45	92.01	81.8	58.04	63.92	57.5	27.95	42.75	55.55	52.89
CSA007660.1	37.71	39.65	34.58	29.63	24.08	27.29	25.23	28.28	28.3	27.46
CSA007666.1	113.27	107.35	119.06	152.79	143.17	130.81	47.26	41.27	58.64	53.77
CSA007674.1	43.14	46.03	31.54	73.11	58.88	59.48	19.84	23.35	19.84	29.76
CSA007675.1	34.01	38.68	40.95	29.67	27.69	31.33	31.36	20.28	12.16	16.17
CSA007677.1	50.05	48.45	47.18	44.2	34.92	41.52	21.88	18.09	14.95	18.91
CSA007682.1	189.86	186.78	251.41	268.79	211.32	226.59	106.48	101.12	118.15	85.5
CSA007684.1	468.85	501.07	566.15	398.41	370.86	354.05	308.49	258.15	220.25	254.86
CSA007688.1	116.89	111.88	114.41	80.34	92.01	80.25	32.09	28.36	30.27	32.2
CSA007689.1	289.1	305.36	294.05	154.9	191.45	131.32	92.86	72.08	97	106.33
CSA007690.1	167.26	162.56	164.65	123.05	137.27	162.86	83.87	51.79	72.2	58.37
CSA007704.1	81.37	86.7	80.43	55.25	64.72	54.4	30.27	13.98	42.3	26.72
CSA007708.1	45.21	32.51	29.76	55.55	45.76	39.27	10.21	9.04	16.77	13.15
CSA007712.1	25.19	21.99	26.91	48.68	37.93	45.38	17.5	30.01	16.77	23.02
CSA007720.1	121.41	123.04	106.39	109.91	90.91	83.04	32.09	51.79	37.92	52.62
CSA007721.1	39.39	39.31	39.69	18.52	30.1	27.04	18.23	24.66	15.8	11.78
CSA007722.1	31.97	30.28	21.85	25.28	36.42	30.36	9.85	9.45	14.46	13.15
CSA007723.1	43.91	39.52	34.2	35.84	39.13	26.39	10.94	9.87	34.28	23.02
CSA007724.1	48.43	65.34	41.8	32.85	65.92	54.07	25.89	22.61	45.95	37
CSA007736.1	132.6	138.13	181.75	99.95	126.03	132.4	43.27	49.06	49.1	35.08
CSA007743.1	36.16	39.73	26.81	32.85	22.68	36.69	24.31	16.71	21.64	20.82
CSA007747.1	164.68	216.75	178.59	224.59	277.54	202.13	121.06	125.79	163.36	129.07
CSA007753.1	31.32	37.29	40.85	144.55	172.79	117.16	36.47	72.76	57.61	101.94
CSA007758.1	173.2	192.27	167.95	106.92	227.69	169.3	217.48	287.42	163.8	243.35
CSA007759.1	93.64	97.54	106.39	53.16	68.63	59.87	59.07	46.86	53.24	41.11
CSA007760.1	141.43	141.52	125.39	89.6	77.66	95.92	76.58	75.64	59.07	83.86
CSA007766.1	68.74	65.73	71.31	85.22	92.85	82.58	26.7	18.86	23.54	20.55
CSA007785.1	152.08	155.23	167.5	128.12	123.12	138.4	74.75	71.11	58.71	48.09
CSA007787.1	42.3	38.46	33.09	45.2	40.23	38.62	17.08	16.99	16.17	17.54
CSA007789.1	82.42	79.69	94.36	34.42	36.57	37.9	20.24	22.71	21.24	25.17
CSA007790.1	85.89	69.17	77.89	40.32	44.7	44.9	22.97	22.4	25.34	22.61
CSA007791.1	46.5	57.37	50.66	43.01	44.55	39.27	14.59	20.55	27.71	17.26
CSA007792.1	67.16	51.64	63.33	50.17	45.15	40.55	18.96	24.66	32.09	14.8
CSA007793.1	43.27	35.7	34.2	45.4	32.51	37.34	20.42	41.93	22.61	34.53
CSA007795.1	59.54	72.16	57.76	56.63	73.21	62.83	20.13	24.17	29.46	33.38
CSA007797.1	1028.43	968.67	1183.92	1194.33	957.25	1008.08	518.53	543.01	455.45	447.65
CSA007800.1	130.45	131.64	128.16	82.06	83.46	76.2	76.39	56.22	45.67	45.53
CSA007801.1	69.23	68.34	55.98	44.68	23.96	36.82	17.65	17.1	21.59	10.19
CSA007803.1	90.09	74.27	77.58	51.07	40.04	41.52	15.68	20.96	22.97	26.72
CSA007805.1	43.06	42.28	36.73	51.97	30.7	36.26	13.62	12.6	13.86	22.75
CSA007809.1	68.89	75.86	57	72.08	72.05	75.75	40.84	45.77	37.92	36.72
CSA007810.1	46.5	45.47	48.76	59.73	62.61	74.46	25.53	28.77	24.56	28.22
CSA007815.1	530.2	476.84	579.45	1119.36	1286.57	981.04	304.12	272.95	528.01	231.02
CSA007832.1	100.1	86.06	76.63	60.33	67.43	26.39	33.55	36.17	16.77	17.26
CSA007834.1	82.02	85.85	76.2	75.66	59	61.59	50.56	47.68	43.03	53.99
CSA007839.1	52.96	58.65	40.85	46.59	44.25	40.23	25.53	8.63	24.8	20.55
CSA007840.1	83.31	71.08	103.22	639.12	550.87	596.09	257.81	130.72	237.39	126.2
CSA007847.1	41.33	37.34	45.32	68.77	66.4	80.19	38.86	41.34	31.57	38.64
CSA007850.1	114.63	110.92	131.72	145.15	140.28	152.24	84.6	53.03	66.73	61.66
CSA007851.1	48.71	65.18	57	26.48	33.46	26.12	17.93	17.47	16.9	14.94
CSA007854.1	43.48	41.44	47.07	61.92	47.36	58.15	15.8	25.49	17.01	12.88
CSA007869.1	29.06	32.51	35.46	32.85	30.1	39.27	16.77	13.15	12.4	11.51
CSA007872.1	70.07	75.54	71.88	74.07	62.91	74.67	35.74	16.44	26.98	11.51
CSA007874.1	382.74	396.52	396.01	503.53	423.64	527.65	84.11	90.98	104.53	104.41
CSA007875.1	54.57	55.46	57.95	61.82	38.53	47.96	17.5	10.28	15.32	17.68
CSA007876.1	69.75	68.53	62.38	87.21	62.61	72.74	31.72	15.21	16.41	14.8
CSA007878.1	145.38	148.72	135.93	124.21	110.57	103.6	123.64	139.61	106.86	124.72
CSA007886.1	58.12	49.41	63.96	947.64	639.67	715.83	149.51	107.7	176.86	156.62
CSA007887.1	289.64	317.47	284.03	212.64	184.83	214.04	140.76	113.04	77.31	64.54
CSA007894.1	140.46	131.96	112.72	73.17	41.54	54.72	31.36	41.93	35.37	37.82
CSA007899.1	61.83	74.27	71.88	23.74	24.98	39.59	23.34	47.89	35.92	55.7
CSA007901.1	34.01	35.7	24.27	25.49	31.51	30.26	16.53	9.59	10.94	11.51
CSA007904.1	125.93	137.7	170.99	206.67	139.07	179.6	92.62	39.46	84.6	53.44
CSA007905.1	30.35	36.34	29.76	98.26	87	77.25	17.5	29.6	48.13	64.95
CSA007914.1	84.6	66.3	63.96	75.86	64.42	69.52	16.77	23.84	32.09	31.24
CSA007920.1	188.64	197.05	194.61	218.97	193.08	206.83	88.46	77.03	74.24	68.07
CSA007921.1	189.86	237.62	231.94	146.49	136.82	147.09	79.68	73.17	68.01	79.34
CSA007922.1	94.93	77.46	73.46	27.18	41.24	54.72	13.13	20.14	11.67	6.99
CSA007924.1	56.83	55.46	42.43	22.1	34.32	15.45	21.15	10.69	24.8	16.44
CSA007928.1	105.91	110.29	136.79	77.05	90.91	88.83	88.25	83.03	61.26	57.55
CSA007940.1	113.01	128.14	120.32	99.15	80.07	79.82	25.53	32.06	35.74	30.42
CSA007941.1	124.64	133.87	165.92	125.44	103.55	104.93	26.25	32.06	32.82	43.57
CSA007943.1	49.48	51.6	46.62	76.61	75.33	84.29	30.22	16.75	19.05	21.79
CSA007953.1	98.81	101.04	115.89	86.31	75.26	64.05	21.15	27.54	24.43	26.72
CSA007957.1	59.41	54.19	77.89	53.76	67.73	69.84	58.34	59.6	41.21	41.52
CSA007961.1	172.1	189.65	157.05	205.48	258.58	231.74	128.72	66.18	167.74	71.52
CSA007965.1	43.27	48.45	42.43	40.62	34.32	35.41	16.77	15.62	12.4	12.33
CSA007969.1	102.68	108.37	114.62	84.82	64.42	90.12	37.19	25.49	47.4	32.06
CSA007970.1	111.72	131.32	101.33	99.15	78.87	92.05	47.4	23.84	53.97	32.06
CSA007971.1	185.34	181.9	174.79	178	151.52	144.63	89.22	64.95	91.4	70.7
CSA007975.1	21.31	19.76	16.47	79.44	47.56	39.27	8.02	7.4	12.4	15.62
CSA007977.1	62.64	49.09	52.56	19.11	34.92	32.83	26.25	41.11	31.36	72.35
CSA007989.1	52.96	52.27	57.63	55.55	40.34	51.5	53.97	21.38	27.71	31.24
CSA007997.1	21.96	19.76	19	57.94	69.84	52.14	14.59	33.71	11.67	46.86
CSA008006.1	64.37	59.71	63.54	68.89	66.03	68.02	40.6	19.73	44.73	32.61
CSA008010.1	35.73	35.06	38	31.06	38.93	44.63	12.4	8.77	14.35	13.7
CSA008012.1	28.42	32.51	35.46	25.68	22.28	27.04	8.75	7.4	10.94	13.15
CSA008015.1	49.44	47.1	44.53	32.67	38.19	36.73	29.26	35.66	38.51	46.91
CSA008016.1	218.92	214.2	169.09	62.12	98.13	77.89	95.54	155.38	116.69	186.62
CSA008019.1	55.14	55.39	52.8	51.44	56.44	55.68	19.87	19.73	16.32	17.99
CSA008020.1	41.33	37.61	31.66	34.05	30.1	28.32	17.5	10.69	8.75	8.22
CSA008021.1	47.79	36.97	19.63	32.85	31.31	27.04	13.86	16.44	12.4	18.91
CSA008023.1	73.46	77.14	86.44	81.38	51.47	60.03	25.34	42.96	31.72	37.82
CSA008025.1	95.84	81.47	87.9	82.07	96.45	85.74	47.26	66.26	48.57	45.38
CSA008026.1	54.46	70.55	47.07	57.34	59.2	49.35	18.23	17.26	42.54	25.76
CSA008028.1	75.24	61.2	76.63	39.72	35.22	54.07	39.02	19.32	29.9	27.13
CSA008034.1	149.18	127.5	114.62	106.32	130.64	106.22	76.58	43.57	67.83	53.44
CSA008037.1	65.79	58.89	65.7	45.47	39.28	42.16	26.34	27.23	22.79	20.76
CSA008038.1	209.88	265.83	267.56	112.59	152.92	101.07	173.57	54.67	123.25	60.84
CSA008039.1	184.54	202.72	217.69	96.62	128.69	86.74	138.2	60.43	116.32	71.94
CSA008050.1	30.35	28.26	21.74	68.09	58.6	57.29	30.39	56.46	62.72	39.46
CSA008051.1	103.07	126.73	136.54	295.19	249.49	220.93	50.18	70.37	78.18	102.6
CSA008056.1	38.1	32.51	39.9	38.23	36.72	47.64	16.77	18.09	21.88	7.4
CSA008068.1	27.77	28.8	22.91	35.64	33.11	35.08	14.1	18.09	11.06	15.07
CSA008071.1	26.48	29.32	25.33	32.85	23.18	30.26	14.59	18.91	13.13	22.2
CSA008073.1	79.5	87.83	81.34	71.81	83.68	89.69	43.11	72.44	68.39	69.97
CSA008075.1	52.05	50.62	42.94	31.97	33.91	33.6	15.85	23.84	21.05	26.37
CSA008077.1	127.01	128.03	145.97	171.83	136.56	167.69	54.09	57	62.72	61.52
CSA008083.1	253.15	274.76	303.98	163.66	160.14	131.32	59.07	53.44	27.71	50.97
CSA008085.1	270.91	262.01	242.86	336.59	379.59	340.21	159.72	115.1	210.4	166.07
CSA008087.1	30.57	28.48	27.86	48.48	57.9	48.28	28.08	45.08	24.31	22.34
CSA008088.1	59.09	52.91	41.16	39.42	33.71	26.07	18.6	14.8	12.76	9.87
CSA008091.1	87.18	79.69	78.53	42.41	40.34	29.61	26.25	27.95	29.9	19.73
CSA008095.1	103.33	100.52	100.76	134.84	186.41	147.89	66.1	43.27	44.98	34.49
CSA008096.1	88.47	85.17	87.52	110.98	136.42	120.89	36.47	43.41	28.01	27.46
CSA008099.1	37.35	29.75	31.93	95.02	79.92	80.58	45.34	53.64	54.64	30.28
CSA008101.1	18.73	22.31	31.03	45.99	27.09	50.85	26.98	11.51	22.61	28.77
CSA008102.1	204.39	203.68	211.31	179.49	185.83	188.4	91.16	75.5	87.88	68.51
CSA008114.1	109.14	118.36	118.21	106.52	79.47	93.77	44	59.46	61.02	49.88
CSA008117.1	59.41	61.2	75.36	109.31	127.03	122.31	65.64	42.75	79.49	42.75
CSA008124.1	168.71	164.47	185.87	153.06	178.66	166.4	51.6	62.07	75.12	100.09
CSA008139.1	42.62	41.76	41.06	28.97	45.26	44.31	29.9	14.53	17.26	10.28
CSA008145.1	201.49	237.78	198.22	272.37	305.24	224.66	88.97	134.01	191.81	244.17
CSA008148.1	50.59	65.45	62.49	63.32	60.2	45.92	36.47	29.87	32.33	32.89
CSA008152.1	37.67	34.63	32.3	47.19	51.97	43.77	11.91	13.7	16.04	16.17
CSA008160.1	97.52	102.64	107.02	75.56	79.47	55.36	110.49	87.15	92.26	87.15
CSA008161.1	127.74	108.76	123.74	53.16	64.06	55.36	23.63	25.65	49.74	45.05
CSA008163.1	107.2	142.16	137.42	87.8	62.61	59.22	86.06	92.08	40.11	102.77
CSA008164.1	183.73	215.4	176.53	35.39	94.29	31.3	24.15	17.68	30.63	17.47
CSA008171.1	63.82	55.78	55.62	156.6	118.5	126.81	36.1	46.18	51.05	42.07
CSA008172.1	25.83	39.52	30.4	34.05	39.74	34.76	8.75	9.04	29.9	20.55
CSA008175.1	25.19	30.28	35.15	33.15	30.4	36.37	20.79	20.55	21.15	27.95
CSA008184.1	109.14	116.66	110.82	90.79	75.26	83.68	61.26	57.55	39.38	34.53
CSA008185.1	419.12	434.77	471.79	671.38	783.26	865.17	230.46	188.27	258.17	200.6
CSA008213.1	112.8	129.2	130.25	86.21	82.68	78.32	86.79	45.22	40.6	41.11
CSA008223.1	15.5	18.49	12.67	31.06	15.65	18.02	24.8	23.84	13.86	11.51
CSA008230.1	27.93	34.9	34.83	35.09	47.56	32.99	39.75	74.81	43.94	104.82
CSA008239.1	225.78	220.18	206.53	222.87	201.84	203.5	94.53	118.7	80.95	91.26
CSA008241.1	41.33	32.51	30.4	44.8	37.33	44.42	19.69	23.84	26.98	7.4
CSA008250.1	111.29	125.38	103.22	106.32	132.45	101.28	70.5	101.12	70.74	84.41
CSA008252.1	145.3	145.35	139.32	158.29	131.25	110.72	92.62	71.52	78.04	67.41
CSA008255.1	39.39	51.16	45.28	86.76	51.93	71.61	27.53	25.9	21.15	21.58
CSA008256.1	46.5	35.06	31.03	27.48	24.08	18.02	14.59	11.51	31.36	12.33
CSA008260.1	119.47	116.66	135.95	154.11	110.37	133.46	85.09	64.68	71.96	78.65
CSA008261.1	472.72	516.69	605.73	78.55	224.86	185.39	422.99	578.78	424.09	724.7
CSA008262.1	448.51	478.44	498.39	98.86	227.87	165.44	342.77	426.68	358.45	548.77
CSA008273.1	207.78	187.26	211.52	235.79	260.23	248.32	77.67	95.98	166.65	84.27
CSA008277.1	163.39	173.4	157.69	105.72	114.39	117.8	108.67	92.08	86.06	76.46
CSA008283.1	85.89	96.9	95.63	107.52	112.58	113.3	41.57	56.73	61.99	62.48
CSA008290.1	101.39	103.27	117.16	171.43	167.07	188.29	34.28	45.63	54.7	60.84
CSA008309.1	47.14	47.81	75.36	55.55	40.34	43.13	16.77	28.77	24.8	29.6
CSA008314.1	23.25	22.95	24.06	43.01	38.53	24.46	5.11	15.62	16.77	13.98
CSA008316.1	16.14	17.21	14.57	37.63	46.36	39.27	10.94	22.2	44.49	12.33
CSA008318.1	421.06	474.11	493.41	525.64	406.04	484.08	167.64	151.16	200.35	161.61
CSA008319.1	65.66	51.64	59.1	82.83	48.16	63.73	50.08	45.77	30.14	22.75
CSA008337.1	63.29	60.24	48.76	66	71.64	58.58	29.17	57.55	39.02	40.7
CSA008338.1	34.87	38.25	41.8	30.46	44.55	28.32	16.04	20.55	10.21	27.95
CSA008340.1	76.85	82.56	71.24	85.42	91.21	84.33	41.21	41.52	45.95	42.75
CSA008342.1	227.97	237.44	238.31	80.73	64.28	72.64	46.4	53.31	33.82	43.51
CSA008343.1	62	61.84	62.27	66.7	71.24	57.72	27.22	18.64	21.88	22.47
CSA008345.1	131.74	131.32	114.62	443.8	350.69	376.58	178.68	198.13	208.58	192.79
CSA008356.1	32.29	41.44	43.06	87.21	78.87	89.48	44.49	30.42	24.07	49.33
CSA008364.1	62.64	66.3	88.03	31.66	40.94	51.5	20.42	22.2	10.21	10.69
CSA008392.1	28.09	33.79	30.71	56.74	48.16	45.06	24.43	18.91	12.03	18.5
CSA008393.1	35.31	30.6	26.81	43.8	32.11	30.04	10.21	9.87	16.04	11.78
CSA008394.1	32.94	23.59	31.03	39.42	19.87	25.75	52.51	18.91	34.28	12.33
CSA008400.1	105.91	96.9	101.33	91.99	58.4	60.51	61.99	28.77	32.09	14.8
CSA008403.1	54.57	65.34	49.4	138.88	89.4	89.16	44.49	41.93	41.21	44.39
CSA008410.1	125.28	127.5	127.29	107.52	108.37	99.78	55.43	54.26	64.18	45.22
CSA008411.1	21.1	16.57	25.96	26.68	44.95	31.97	52.27	37.82	42.3	39.19
CSA008423.1	24.38	26.14	24.54	49.88	52.38	49.73	10.39	15.83	21.88	20.35
CSA008427.1	40.04	26.46	31.19	29.42	49.67	42.33	43.58	30.21	25.71	20.96
CSA008429.1	154.35	161.29	203.28	124.24	116.8	120.38	92.62	72.35	112.31	106.05
CSA008430.1	178.24	206.55	190.3	131.71	130.34	124.88	87.15	88.79	91.53	104.82
CSA008431.1	214.4	213.56	184.28	131.41	158.34	128.75	72.2	78.92	97	76.46
CSA008444.1	44.56	45.26	25.33	31.66	39.74	45.06	29.9	37	26.25	20.55
CSA008445.1	29.87	27.25	32.3	30.01	34.55	34.92	19.6	23.84	19.6	18.4
CSA008446.1	473.16	453.15	476.54	653.76	486.05	538.05	315.79	214.57	405.86	463.95
CSA008447.1	312.57	369.9	407.36	412.74	351.14	402.81	213.69	139.56	270.75	221.36
CSA008451.1	107.2	114.11	127.29	121.25	99.94	96.56	51.78	22.2	59.07	30.42
CSA008463.1	29.71	42.07	41.8	14.93	13.85	14.81	55.43	48.51	72.2	64.13
CSA008464.1	274.55	248.17	299.73	950.15	658.64	638.95	161.9	121.21	204.72	158.91
CSA008466.1	51.66	46.54	60.42	27.6	50.45	37.47	32.67	33.54	33.11	41.27
CSA008470.1	99.78	100.4	106.71	114.98	102.05	105.57	56.89	90.84	52.51	63.3
CSA008471.1	114.95	125.59	134.26	155.3	171.58	138.4	97.73	93.72	79.49	103.59
CSA008472.1	157.57	171.17	165.6	198.61	178.21	174.13	147.68	123.32	122.16	147.98
CSA008475.1	26.48	35.06	33.56	70.48	67.73	70.49	30.27	15.62	38.29	33.3
CSA008487.1	155.64	130.26	142.28	107.52	100.14	127.89	88	92.63	71.71	92.08
CSA008489.1	93.64	99.45	102.59	68.69	70.44	75.96	70.74	73.17	45.95	53.44
CSA008493.1	125.28	107.1	100.06	132.01	163.15	142.26	47.4	84.68	41.57	95.37
CSA008496.1	92.35	90.52	109.56	236.54	279.35	225.95	76.58	60.02	82.41	133.18
CSA008506.1	40.04	31.87	45.6	73.47	57.19	50.21	48.86	37	23.34	41.11
CSA008508.1	65.06	74.27	62.69	102.44	97.38	104.12	52.69	45.63	70.56	58.78
CSA008510.1	291.4	314.14	270.27	270.86	356.87	261.06	133.86	121.74	213.35	174.1
CSA008512.1	48.11	41.12	39.9	67.8	64.12	59.54	17.5	18.09	30.63	28.77
CSA008517.1	50.59	58.01	50.66	76.06	53.58	58.37	22.37	37.82	24.8	21.65
CSA008519.1	68.67	85	75.78	59.33	68.03	69.74	19.93	9.59	12.4	12.6
CSA008521.1	74.91	54.82	94.99	39.42	44.55	62.44	12.4	12.33	8.02	13.98
CSA008524.1	100.1	92.44	72.19	108.71	106.56	126.81	59.8	18.09	66.37	50.97
CSA008526.1	43.91	41.44	44.33	17.32	27.09	19.96	19.69	50.97	20.42	35.35
CSA008527.1	185.99	188.7	215.32	58.54	56.59	32.19	46.68	58.37	19.69	22.2
CSA008529.1	56.83	56.1	54.25	65.11	78.46	75.1	16.53	9.31	15.8	11.51
CSA008530.1	95.36	75.65	112.09	136.98	80.07	138.19	42.54	43.02	66.13	52.62
CSA008531.1	137.88	141.2	143.75	204.28	136.66	214.36	96.27	74.81	109.76	75.64
CSA008532.1	137.55	153.21	124.76	259.63	166.77	234.1	86.79	79.2	120.09	91.53
CSA008537.1	35.52	32.19	37.68	74.07	61.41	68.88	17.14	22.61	23.34	22.61
CSA008542.1	158.87	133.87	122.86	83.62	62.01	70.81	24.8	67.41	36.47	54.26
CSA008545.1	169.2	165.75	167.19	105.72	75.86	101.07	29.9	80.57	49.59	71.52
CSA008554.1	78.79	66.3	74.73	107.52	83.08	83.68	16.04	23.02	26.98	32.06
CSA008559.1	58.98	55.89	60.8	64.71	57.09	56.86	23.1	19.46	34.77	13.15
CSA008564.1	55.22	58.33	54.04	66	58.4	54.4	33.42	31.65	18.47	28.36
CSA008565.1	34.07	42.23	35.15	25.68	24.68	22.53	19.69	26.1	15.68	23.43
CSA008568.1	104.13	121.92	139.8	317.62	209.81	278.73	52.15	34.53	86.06	72.35
CSA008578.1	123.35	127.5	121.59	54.36	88.5	76.39	46.19	62.75	45.22	53.17
CSA008579.1	32.94	38.04	21.74	29.07	33.91	33.69	21.64	22.47	17.74	18.91
CSA008595.1	42.95	41.12	34.51	117.97	85.49	99.13	22.97	22.2	40.11	19.73
CSA008609.1	63.29	61.2	81.06	58.54	62.61	52.79	39.38	25.49	28.44	36.17
CSA008621.1	707.15	604.98	621.25	23.89	66.83	36.69	112.31	235.13	29.9	159.49
CSA008625.1	95.19	116.79	95.75	100.83	91.39	92.31	64.03	75.14	38.8	45.38
CSA008626.1	81.16	76.07	71.56	56.15	88.3	86.05	45.95	57.82	35.25	46.86
CSA008627.1	64.26	59.68	57.95	78.77	63.74	69.36	45.95	41.01	50.96	36.17
CSA008630.1	64.58	76.5	75.36	75.86	72.25	69.52	32.09	27.95	32.09	35.35
CSA008638.1	67.49	76.18	55.73	62.42	58.7	54.72	25.53	21.38	36.47	22.2
CSA008648.1	57.48	58.01	46.86	607.47	635.16	669.48	78.04	44.39	255.26	203.89
CSA008649.1	102.2	114.27	110.19	97.51	84.14	98.33	25.89	24.46	32.64	25.28
CSA008674.1	80.4	69.73	65.62	20.16	32.28	24.06	37.01	29.6	16.59	22.1
CSA008676.1	50.37	43.67	53.83	36.14	25.74	25.59	18.41	10.07	19.33	14.18
CSA008678.1	68.89	64.32	62.56	68.03	66.36	62.65	24.15	15.89	26.58	23.38
CSA008689.1	32.94	28.69	29.13	53.16	48.16	73.39	23.34	13.15	18.96	32.89
CSA008709.1	155.25	159.76	167.19	171.07	182.66	204.58	123.84	120.85	134.34	133.02
CSA008710.1	39.39	49.72	34.83	185.76	118	126.17	19.69	15.62	52.51	50.97
CSA008714.1	475.31	429.67	487.63	484.42	385.91	458.33	241.4	166.89	185.97	157.03
CSA008716.1	528.26	502.77	523.09	518.27	425.85	450.82	229.49	174.02	215.14	137.02
CSA008724.1	50.37	49.72	66.49	53.16	73.45	72.1	24.07	13.98	37.19	32.06
CSA008727.1	46.34	42	42.67	55.92	60.81	50.53	34.82	50.05	30.45	35.97
CSA008728.1	106.23	108.05	107.66	120.06	143.89	131	65.27	86.73	59.07	52.21
CSA008729.1	98.59	108.37	80.64	113.29	125.23	123.81	47.89	69.61	49.35	50.7
CSA008730.1	82.02	74.59	96.89	57.64	60.81	76.6	30.63	31.24	27.71	15.62
CSA008731.1	52.82	47.68	41.33	32.92	43.57	36.9	18.66	23.8	20.46	25.35
CSA008743.1	21.96	17.21	13.93	123.64	67.43	195.69	29.9	46.04	24.07	84.68
CSA008746.1	273.82	263.6	287.83	608.06	944.61	833.63	290.99	90.02	241.76	88.38
CSA008748.1	32.29	34.74	34.83	62.42	86.69	65.98	48.86	66.18	43.39	76.05
CSA008759.1	114.63	97.54	118.42	55.25	49.07	53.75	29.17	26.31	25.16	20.14
CSA008760.1	106.56	95.62	107.66	58.54	60.81	61.8	35.01	12.33	21.15	12.33
CSA008761.1	65.87	66.94	81.06	26.28	36.12	23.17	8.75	13.15	8.02	7.4
CSA008762.1	25.94	27.2	22.06	32.95	25.59	36.69	13.37	16.03	15.68	13.29
CSA008767.1	169.2	133.24	155.15	59.73	63.82	48.28	26.25	13.15	22.61	22.2
CSA008769.1	51.66	43.99	50.66	148.13	95.73	184.11	20.42	10.69	34.28	26.31
CSA008787.1	73.83	70.76	86.97	72.68	84.09	65.87	38.65	40.56	41.81	46.59
CSA008797.1	112.37	104.55	127.92	129.62	87.9	94.63	40.11	40.28	41.57	47.68
CSA008802.1	438.5	402.26	368.57	156.5	239.61	274.23	204.93	249.1	97.73	128.25
CSA008803.1	329.36	299.62	316.01	91.99	145.7	169.3	177.22	220.33	94.08	101.12
CSA008811.1	26.11	34.88	24.15	40.19	33.46	44.97	19.59	19.38	24.69	24.31
CSA008816.1	212.25	199.32	187.24	177.06	216.13	201.54	164.52	139.49	143	145.31
CSA008818.1	143.73	156.27	176.69	65.53	84.97	70.62	20.94	34.53	17.82	19.62
CSA008836.1	907.34	970.58	954.04	612.54	350.69	290	138.2	229.37	152.42	221.15
CSA008837.1	123.59	134.66	127.05	88.95	78.87	76.06	53.3	60.46	44.32	46.35
CSA008843.1	50.37	67.57	64.91	54.36	49.07	66.95	57.98	35.35	30.27	25.49
CSA008847.1	39.01	45.13	32.17	36.91	39.25	38.24	21.88	18.25	22.9	15.78
CSA008848.1	26.93	36.53	32.3	31.24	33.29	30.58	15.24	17.18	15.61	17.92
CSA008849.1	27.45	27.41	25.01	29.27	25.89	29.93	13.49	13.57	10.94	14.8
CSA008858.1	177.04	174.67	190.35	98.22	121.79	93.98	78.76	73.88	66.15	54.84
CSA008867.1	16.14	21.04	22.8	13.14	15.05	18.02	11.67	8.22	14.59	20.55
CSA008868.1	44.56	36.97	38	19.11	22.28	23.17	6.56	12.33	8.75	7.4
CSA008874.1	74.27	90.52	75.36	27.48	19.87	27.68	10.21	11.51	13.13	15.62
CSA008875.1	100.1	91.8	88.66	71.08	81.28	69.52	28.44	17.26	25.53	18.09
CSA008886.1	180.31	191.63	189.1	217.18	169.18	190.93	87.52	90.11	85.04	73.99
CSA008891.1	171.78	131.96	162.12	174.42	137.87	155.78	36.47	42.75	64.18	46.04
CSA008897.1	47.07	46.33	35.33	107.77	96.55	108.25	28.94	17.65	55.04	48.33
CSA008908.1	74.45	66.8	73.64	64.25	64.29	63	31.94	31.59	34.64	33.18
CSA008912.1	393.29	441.14	502.83	299.25	352.2	337.31	197.64	236.77	234.83	210.46
CSA008913.1	63.93	55.46	57.63	70.48	94.52	70.81	45.22	57.55	66.37	46.04
CSA008917.1	180.98	165.11	195.05	375.71	802.98	303.84	83.69	36.58	105.57	66.18
CSA008921.1	29.06	15.3	22.16	26.28	25.89	25.11	13.86	6.58	8.02	10.69
CSA008930.1	92.35	77.77	70.93	60.93	86.69	87.55	23.34	21.38	14.59	27.13
CSA008931.1	103.33	87.34	77.89	69.29	93.32	87.55	28.44	30.42	32.09	40.28
CSA008957.1	31.4	28.53	27.86	35.91	32.28	42.09	18.68	16.75	19.24	18.19
CSA008958.1	64.9	76.82	61.74	52.56	61.11	55.04	32.09	57.96	38.65	47.27
CSA008959.1	49.08	36.34	45.6	37.63	44.55	41.84	18.23	34.53	18.96	23.02
CSA008970.1	38.57	38.42	40.47	37.58	34.21	39.97	11.8	13.38	12.4	18.38
CSA008971.1	45.85	40.48	29.13	41.51	48.77	35.41	8.75	13.98	17.5	15.62
CSA008972.1	42.3	36.02	40.53	32.85	33.87	43.61	16.41	13.15	16.23	25.9
CSA008976.1	22.71	21.09	21.16	18.56	23.23	22.42	11.61	18.97	16.83	19.87
CSA008978.1	82.23	72.67	64.8	62.52	84.29	72.95	29.17	33.44	20.66	23.29
CSA008984.1	106.77	96.9	94.36	94.38	89.9	80.9	24.8	30.69	27.71	35.08
CSA008985.1	47.47	42.71	44.96	26.98	24.68	28.32	15.44	16.58	23.58	19.05
CSA008986.1	118.83	103.27	134.89	126.03	150.51	139.69	49.59	43.57	45.22	55.08
CSA008995.1	96.44	90.73	92.03	106.52	95.92	111.8	52.51	46.59	47.4	48.78
CSA008998.1	48.43	39.52	32.3	66.9	63.21	45.06	25.53	18.91	16.04	17.26
CSA009001.1	79.32	69.67	72.12	260.6	329.43	286.27	127.63	64.41	151.69	207.9
CSA009004.1	96.55	127.82	119.37	107.81	109.57	86.58	64.18	66.18	62.72	57.96
CSA009007.1	63.29	79.05	59.53	65.7	83.08	63.09	39.38	44.39	23.34	28.77
CSA009014.1	337.11	305.49	313.22	168.08	240.1	170.72	214.71	205.04	212.66	192.38
CSA009036.1	313.21	341.06	305.24	328.52	191.45	343.75	142.94	146.34	69.28	51.79
CSA009037.1	73.62	82.66	91.83	64.51	58	60.51	27.95	23.57	25.53	21.93
CSA009058.1	86.32	92.19	82.82	74.26	86.39	85.76	53.16	67.92	52.87	60.89
CSA009059.1	25.83	48.45	36.1	29.87	25.29	27.04	21.88	16.44	10.21	24.66
CSA009062.1	27.51	38.25	28.75	46.47	40.7	34.89	14.88	15.62	14	21.21
CSA009064.1	53.39	50.15	33.35	52.16	54.38	44.2	33.55	37.55	24.8	24.66
CSA009070.1	26.48	19.12	31.03	48.08	44.25	39.59	27.35	32.06	25.53	25.9
CSA009074.1	100.42	108.05	123.81	118.87	96.93	141.94	55.43	63.71	43.39	103.18
CSA009081.1	31.64	47.81	49.4	41.21	34.92	35.41	8.75	18.91	15.32	35.35
CSA009083.1	99.9	107.46	108.77	120.25	119.69	129.03	65.91	75.64	97.59	97.11
CSA009090.1	81.8	78.2	88.13	137.18	140.88	151.28	35.5	37.82	51.05	34.8
CSA009092.1	95.79	113.05	110.62	146.54	113.59	132.82	44.73	28.22	36.95	35.08
CSA009093.1	164.03	165.64	166.55	322.25	345.77	317.36	109.64	125.23	98.21	82.76
CSA009094.1	29.71	25.5	35.46	19.71	22.88	21.24	16.04	11.51	17.5	23.02
CSA009101.1	42.62	58.01	60.16	73.47	55.39	57.94	25.53	32.89	36.47	39.46
CSA009106.1	136.17	138.52	127.02	65.28	66.4	62.16	39.9	34.77	42.4	37
CSA009107.1	25.83	25.5	25.33	49.58	18.06	47.64	11.67	14.8	15.32	15.62
CSA009108.1	152.01	125.27	142.17	290.52	222.38	235.36	52.6	50.25	57.07	52.62
CSA009111.1	301.59	361.46	321.07	360.18	284.17	254.92	176.49	305.83	204.2	330.49
CSA009117.1	37.13	26.77	32.93	55.85	47.86	44.1	18.23	30.01	11.67	23.84
CSA009130.1	66.68	50.84	51.61	47.04	55.39	46.67	44.12	62.89	48.5	51.79
CSA009144.1	68.45	54.19	69.03	65.11	74.65	76.6	18.96	46.04	32.09	31.24
CSA009147.1	120.12	122.4	106.39	201.89	209.51	193.76	75.85	118.39	88.25	64.13
CSA009148.1	251.97	283.05	282.44	553.71	424.64	514.45	182.81	192.79	176.61	191.14
CSA009157.1	155.96	150.77	127.61	118.27	255.87	51.5	106.48	85.09	80.22	61.25
CSA009159.1	74.91	84.79	68.39	34.05	17.46	21.24	13.86	22.2	7.29	13.15
CSA009173.1	98.81	112.52	85.49	80.19	88.35	66.79	48.32	47.07	50.87	37.41
CSA009175.1	75.24	62.16	59.85	76.75	61.71	75.96	46.31	34.94	38.65	34.94
CSA009181.1	339.69	319.06	362.98	414.24	455.55	355.13	156.98	144.01	179.17	156.68
CSA009182.1	505.01	457.08	452.8	527.43	557.49	411.34	220.25	182.51	236.29	219.51
CSA009186.1	178.24	179.13	178.27	157.09	94.82	85.62	99.91	245.4	110.49	172.24
CSA009194.1	215.05	197.62	217.22	97.96	119.81	114.58	37.19	50.15	37.92	33.71
CSA009196.1	246.69	236.51	306.51	528.62	249.25	288.39	27.71	109.34	97.73	97.83
CSA009199.1	93.28	94.21	96.05	101.21	96.8	105.78	50.08	52.07	52.83	59.83
CSA009205.1	311.46	326.03	302.71	282.53	228.43	234.77	95.95	105.94	93.45	107.81
CSA009206.1	207.95	232.05	260.91	201.29	183.62	180.24	123.98	138.12	134.92	163.6
CSA009207.1	488.87	481.62	605.42	645.4	462.37	598.99	210.04	145.93	228.27	189.09
CSA009209.1	3969.71	3942.24	3801.59	4170.44	3875.37	4139.82	2245.52	2514.06	2940.54	2905.39
CSA009212.1	139.81	138.34	158	147.54	133.05	150.63	79.13	70.29	72.57	77.69
CSA009216.1	61.35	70.44	60.37	56.85	48.06	50.21	22.85	19.18	26.62	18.23
CSA009227.1	422.14	392.9	409.94	118.07	109.37	99.35	200.32	157.03	130.06	100.03
CSA009228.1	82.66	58.65	65.23	63.91	59	39.27	16.04	7.4	8.75	9.87
CSA009246.1	66.41	59.92	72.3	54.06	76.46	44.85	54.09	39.87	47.65	41.93
CSA009262.1	33.49	31.05	30.31	36.01	23.31	36.69	21.25	12.8	12.71	14.33
CSA009263.1	153.54	171.33	202.49	151.12	160.9	171.23	73.48	73.99	105.2	65.56
CSA009264.1	36.81	41.76	22.8	33.45	32.21	24.14	21.51	45.22	19.69	24.25
CSA009265.1	169.52	191.25	211.2	176.51	151.72	187.33	106.11	102.77	107.57	95.37
CSA009266.1	249.6	256.59	261.55	106.02	130.64	120.38	24.43	64.95	35.74	27.95
CSA009267.1	108.49	105.19	139.96	77.65	83.08	63.73	10.21	30.42	21.88	18.91
CSA009272.1	16.14	26.14	24.7	26.28	29.5	39.27	13.86	9.04	16.77	24.66
CSA009282.1	204.72	189.33	193.78	189.05	170.08	155.14	94.81	84.68	90.43	136.06
CSA009295.1	88.26	93.5	95.63	82.69	101.68	80.11	74.55	52.8	58.5	46.95
CSA009296.1	56.18	69.17	67.44	113.49	79.47	65.34	32.82	16.44	41.21	35.76
CSA009298.1	70.39	52.91	50.66	114.68	81.88	109.43	32.82	23.02	53.97	37
CSA009300.1	21.31	27.41	24.7	36.44	27.69	37.98	5.83	11.51	12.4	17.26
CSA009303.1	231.52	222.17	240.33	141.26	138.47	123.92	52.51	79.75	53.6	64.95
CSA009314.1	69.57	66.13	64.59	93.51	88.23	92.58	39.38	34.08	30.7	33.93
CSA009315.1	64.58	70.12	59.53	87.21	81.88	91.41	32.82	40.28	34.28	31.24
CSA009317.1	883.45	873.36	775.14	599.1	593.02	601.89	361	261.44	310.68	305.01
CSA009322.1	72.88	56.01	60.43	57.43	53.67	60.88	20.21	18.44	20	19.85
CSA009344.1	120.51	116.41	110.82	80.52	73.57	78.66	77.16	68.73	59.51	56.23
CSA009347.1	38.75	35.06	26.6	29.87	32.51	23.82	12.4	11.51	18.96	19.73
CSA009359.1	92.99	91.8	93.73	71.08	80.67	77.89	13.13	31.24	26.25	41.93
CSA009365.1	54.57	53.23	46.86	36.14	38.23	39.59	22.61	33.3	18.6	33.71
CSA009373.1	103.79	110.56	96.26	96.76	100.28	87.27	18.44	12.45	31.36	12.69
CSA009375.1	3249.65	3370.41	3369.27	2575.42	2060.4	2244.25	699.89	1052.87	552.81	759.64
CSA009378.1	27.77	27.41	25.96	22.1	37.93	30.9	18.23	5.75	10.94	13.98
CSA009384.1	19.48	20.61	16.78	36.24	36.23	41.52	12.27	17.68	18.36	18.36
CSA009390.1	78.79	66.94	57	75.26	74.05	63.73	24.07	9.87	22.61	27.13
CSA009396.1	24.97	27.94	31.08	36.33	32.46	36.21	16.23	28.77	18.36	28.57
CSA009397.1	36.81	43.35	44.33	23.89	24.08	24.46	23.34	27.13	14.59	12.33
CSA009402.1	114.31	117.94	113.99	110.5	139.67	132.61	70.38	107.29	76.21	110.58
CSA009411.1	202.57	188.7	207.93	119.86	136.86	130.25	58.34	61.39	61.75	67.97
CSA009422.1	53.67	48.26	45.98	107.22	89.83	93.66	36.68	35.02	36.76	45.79
CSA009423.1	388.12	374.21	486.99	222.8	264.3	186.04	77.31	275.41	218.79	204.71
CSA009425.1	128.51	134.51	147.35	178.79	129.04	113.51	63.69	49.06	68.07	49.33
CSA009440.1	517.93	528.48	546.52	312.39	372.06	273.58	231.92	288.57	169.2	331.32
CSA009447.1	70.39	79.37	71.24	90.49	68.78	80.31	53.24	63.71	52.33	57.55
CSA009449.1	36.16	36.97	39.26	32.25	53.58	45.06	23.34	17.26	17.5	18.09
CSA009453.1	25.19	30.6	24.06	34.64	31.31	40.55	5.83	22.2	10.21	9.04
CSA009454.1	40.36	35.38	35.36	41.02	45.76	45.49	16.17	14.39	14.1	16.3
CSA009457.1	511.47	502.98	480.66	259.23	186.63	204.71	131.27	40.28	157.53	104.41
CSA009458.1	46.5	34.42	43.7	69.29	80.67	65.02	16.04	5.75	18.23	10.69
CSA009461.1	85.89	87.34	80.43	99.75	110.78	92.05	61.26	50.15	51.78	49.33
CSA009466.1	51.83	59.13	63.01	32.4	29.2	26.71	32.45	47.68	34.64	21.17
CSA009469.1	536.66	553.34	555.39	421.11	417.82	372.08	176.49	149.63	142.94	128.25
CSA009470.1	86.7	95.78	75.84	89.15	83.53	77.73	37.38	28.16	27.9	27.75
CSA009482.1	31.08	26.53	36.02	22.63	21.82	24.54	24.61	39.77	22.79	25.39
CSA009485.1	44.56	30.6	28.5	37.03	48.16	40.55	30.63	17.26	32.09	27.13
CSA009486.1	62.32	75.33	57.42	90.64	80.22	98.7	29.66	31.59	37.19	38.09
CSA009494.1	65.87	67.36	72.4	113.09	124.02	87.12	28.93	31.79	35.25	42.48
CSA009495.1	177.59	160.65	189.98	291.49	198.07	194.08	65.64	108.52	68.19	92.08
CSA009516.1	94.5	91.16	77.68	149.33	131.25	148.7	65.64	62.75	79.49	67.41
CSA009517.1	259.82	239.49	222.07	173.82	200.48	191.62	141.48	127.98	172.12	148.25
CSA009518.1	135.62	159.37	148.82	92.58	132.45	128.1	45.22	38.64	35.01	18.09
CSA009521.1	401.04	437.96	447.1	511.9	465.98	506.61	150.24	207.18	456.54	471.08
CSA009523.1	194.82	176.37	212.57	127.03	107.36	99.35	46.92	33.44	68.79	60.02
CSA009528.1	810.91	748.2	659.04	930.21	565.12	673.13	211.99	216.22	212.23	199.51
CSA009539.1	112.05	106.78	94.04	97.66	104.15	101.39	51.05	46.86	32.82	38.64
CSA009550.1	116.89	137.06	128.56	164.26	179.41	162.86	71.47	73.17	61.99	76.46
CSA009551.1	19.16	18.7	22.16	22.1	26.69	22.53	18.72	11.78	14.59	14.53
CSA009554.1	109.05	101.72	98.07	140.45	108.19	110.35	55.53	61.54	49.38	51.56
CSA009564.1	84.6	74.59	59.53	75.26	82.48	80.47	53.24	64.95	34.28	42.75
CSA009575.1	279.63	298.98	271.68	642.11	600.84	455.76	47.4	78.1	225.35	69.06
CSA009577.1	69.75	79.69	73.46	36.44	24.68	32.83	33.55	15.62	11.67	8.22
CSA009589.1	48.92	49.41	44.65	48.08	60.96	58.9	14.4	14.59	21.33	17.47
CSA009595.1	54.89	48.45	44.33	41.81	55.39	57.94	17.5	11.51	14.59	13.15
CSA009597.1	48.27	47.33	43.54	34.05	39.74	27.2	13.31	18.29	16.23	18.91
CSA009598.1	54.76	51.38	46.36	30.58	34.2	31.67	24.94	33.21	22.75	25.49
CSA009599.1	54.89	57.58	56.79	44.67	45.15	42.92	22.61	27.59	25.53	21.56
CSA009600.1	148.53	151.09	154.52	266.04	214.93	248.22	63.16	75.47	92.04	83.2
CSA009603.1	63.29	47.81	66.49	68.69	57.19	62.44	35.74	64.95	41.57	16.44
CSA009607.1	68.45	70.76	87.82	74.47	86.89	95.7	53	53.17	41.57	39.73
CSA009612.1	24.11	19.76	18.79	18.71	16.66	21.89	13.13	14.53	10.21	17.54
CSA009615.1	52.96	52.43	58.58	63.61	60.96	53.27	27.71	35.35	37.38	38.02
CSA009619.1	39.39	38.89	22.8	37.03	49.97	52.14	16.04	15.62	7.29	8.22
CSA009622.1	139.49	162.56	144.39	122.45	143.29	155.14	54.7	73.17	62.72	69.06
CSA009630.1	102.25	111.45	88.45	108.51	51.17	59.65	34.88	40.28	28.81	36.17
CSA009632.1	46.93	42.92	48.76	62.32	54.79	59.65	22.85	19.73	25.04	23.29
CSA009635.1	19.05	27.73	25.33	16.72	20.17	26.39	12.4	16.85	13.86	18.91
CSA009651.1	54.25	56.1	67.76	34.05	64.42	47.64	14.59	15.62	9.48	10.69
CSA009659.1	44.56	45.9	54.04	58.34	103.55	84.76	43.52	19.46	38.16	39.46
CSA009660.1	145.3	129.41	134.26	136.19	118.6	133.9	90.43	84.68	53.24	69.06
CSA009665.1	60.06	68.85	69.03	72.27	77.06	79.18	38.29	89.61	53.24	86.32
CSA009667.1	20.02	14.34	18.68	16.72	61.41	18.99	38.65	47.68	50.69	36.17
CSA009669.1	96.87	87.97	77.89	29.27	39.74	32.19	39.38	17.26	11.67	5.75
CSA009678.1	52.96	54.19	54.46	38.23	41.54	55.36	24.07	23.84	31.36	23.84
CSA009679.1	51.02	42.07	48.13	32.85	46.96	25.75	15.32	18.09	12.4	10.69
CSA009693.1	103.81	79.69	81.53	97.81	111.08	114.1	22.79	24.05	31.91	28.98
CSA009694.1	31.64	24.86	42.43	38.23	43.35	79.18	19.69	67.41	28.44	33.71
CSA009698.1	348.08	364.33	361.29	425.29	381.4	364.99	98.46	126.2	125.44	127.84
CSA009713.1	88.64	94.03	94.83	77.65	71.94	68.88	52.33	32.68	44.67	29.8
CSA009717.1	393.5	467.07	441.4	196.32	147.7	137.76	108.43	63.3	97	41.66
CSA009719.1	150.99	129.16	132.48	112.41	88.26	95.14	46.68	60.51	54.41	42.59
CSA009722.1	277.69	280.29	288.99	156.69	109.17	142.48	62.72	90.98	101.13	66.59
CSA009725.1	29.71	21.04	24.7	47.19	46.96	56	8.75	18.91	24.8	11.51
CSA009726.1	46.06	40.8	38.21	69.89	48.16	54.5	9.48	12.33	35.25	16.71
CSA009727.1	76.64	71.61	77.12	121.59	99.21	102.71	51.29	35.08	56.89	42.48
CSA009748.1	184.48	169.57	168.24	181.68	154.32	166.51	77.31	58.51	79.13	84.95
CSA009750.1	223.23	277.74	286.14	227.28	195.56	184.22	98.46	138.26	117.91	124.96
CSA009751.1	31.64	47.17	34.2	46.59	68.63	55.36	30.63	18.09	34.28	35.35
CSA009764.1	54.41	57.3	45.52	34.57	38.38	37.82	23.52	14.07	18.05	16.34
CSA009790.1	32.94	27.09	28.18	39.12	35.52	40.88	14.95	24.25	6.93	16.44
CSA009793.1	115.6	99.45	105.76	105.13	104.76	88.19	59.07	53.44	62.72	66.59
CSA009794.1	33.58	35.38	34.2	31.96	51.47	36.69	6.2	10.69	15.68	24.66
[truncated: 5,630 more rows]
