# Supplementary material for: Effects of parental genetic divergence on gene expression patterns in interspecific hybrids of Camellia
Source: BMC Genomics. 2019 Nov 8;20:828. doi: 10.1186/s12864-019-6222-z (PMC6842218; doi:10.1186/s12864-019-6222-z)
Supplement: Supplementary file 1 — Additional file 1: Figure S1. Plots compare total expression levels of F1 hybrids to total expression levels of parental species. aza, Camellia azalea; che, C. chekiangoleosa; amp, C. amplexicaulis; F1aza × che, F1 hybrid of C. azalea × C. chekiangoleosa; F1aza × amp, F1 hybrid of C. azalea × C. amplexicaulis. Figure S2. Clustering analysis showing the repeatability of biological replicates for each species and the hybrid. (A) The cross of Camellia azalea × C. chekiangoleosa. (B) The cross of Camellia azalea × C. amplexicaulis. Samples started with aza, C. azalea; che, C. chekiangoleosa; amp, C. amplexicaulis. aza_che, F1 hybrid of Camellia azalea × C. chekiangoleosa; aza_amp, F1 hybrid of Camellia azalea × C. amplexicaulis. Table S1. The sequencing results of different accessions in this study. Table S2. Classification of different regulatory types. Table S3. Sequences used for genetic distance analysis in this study. Table S4. The normalized gene expression of the intra-sectional cross. Table S5. The normalized gene expression of the inter-sectional cross. [file 12864_2019_6222_MOESM1_ESM.zip › Additional file 1Table S5.txt]

M2	M3	F1	F2	F3	HM1	HM2	HM3	HF1	HF2	HF3
CSA000011.1	268.97	419.43	337.45	273.31	265.81	115.51	200.6	142.9	187.56	237.01	184.15
CSA000013.1	226.04	207.24	240.4	225.88	232.02	187.87	165.6	162.54	195.05	175.85	177.58
CSA000014.1	41.52	31.23	39.54	37	48.74	25.73	13.03	17.85	34.7	17.9	12.68
CSA000015.1	19.44	15.04	34.86	33.14	32.49	10.37	15.99	10.62	17.55	10.43	9.44
CSA000023.1	252.17	213.51	167.31	210.53	184.11	162.34	137.27	153.1	160.35	115.03	106.78
CSA000029.1	29.88	38.3	25.74	23.6	25.07	20.61	13.55	13.32	23.4	17.78	21.09
CSA000036.1	294.13	361.01	313.07	372.63	361.6	693.89	390.02	337.34	527.42	303.97	304.46
CSA000042.1	210.65	203.72	86.13	136.23	111.7	29.43	46.65	60.31	18.44	23.86	36.58
CSA000046.1	352.27	555.71	548.64	452.33	398.83	90.31	149.58	164.84	78.98	164.31	155.28
CSA000047.1	14.31	14.49	14.38	18.7	15.22	14.62	12.74	12.78	16.75	17.84	14.75
CSA000048.1	18.63	28.62	19.39	22.31	33.2	7.98	14.6	11.21	11.57	14.6	6.19
CSA000053.1	94.25	86.77	71.46	60.53	68.75	25.53	49.58	27.53	13.83	18.77	9.04
CSA000055.1	59.78	78.41	83.51	90.48	81.41	18.35	24.56	17.37	19.86	23.86	27.92
CSA000058.1	69.37	73.02	149.45	137.29	175.4	12.76	19.98	19.32	48.07	43.09	33.48
CSA000061.1	60.56	83.36	111.32	89.69	96.76	27.52	25.02	14.75	28.32	29.54	25.37
CSA000069.1	515.89	473.61	472.74	362.29	493.01	149.98	126.5	127.43	155.96	100.44	133.33
CSA000074.1	26.39	22.62	11.7	17.23	16.62	23.42	13.8	15.22	16.19	10.63	10.15
CSA000076.1	99.25	84.4	170.03	146.13	106.65	13.56	10.95	9.29	15.36	25.89	26.7
CSA000087.1	61.15	49.68	39.56	46.46	43.51	26.41	31.52	37.85	21.74	20.82	21.27
CSA000092.1	32.41	28.41	47.06	42.41	30.61	15.16	5.56	14.16	15.16	25.02	22.42
CSA000093.1	59.75	49.6	41.74	49.57	47.84	18.99	24.6	23.42	18.67	25.02	18.64
CSA000094.1	87.2	33.95	46.4	44.4	35.08	60.83	17.03	31.12	55.84	16.86	16.81
CSA000098.1	21.88	28.41	73.63	63.18	91.35	9.57	18.77	11.21	28.72	22.94	20.06
CSA000101.1	41.81	53.23	41.91	44.71	36.26	19.31	25.58	28.2	19.78	32.11	33.63
CSA000102.1	42.94	49.1	48.15	53.46	54.62	23.93	33.02	42.48	17.55	23.63	32.15
CSA000107.1	59.95	102.03	151.28	153.31	131.75	183.17	62.42	109.14	193.22	56.86	128.97
CSA000108.1	90.54	86.32	82.89	81.99	88.33	43.78	37.56	32.97	24.36	27.86	22.35
CSA000111.1	102.36	89.28	110.38	87.63	124.78	29.52	22.47	35.99	37.23	33.13	21.24
CSA000112.1	78.22	51.27	65.01	56.46	73.41	104.43	53.52	52.51	66.29	53.59	39.82
CSA000113.1	66.6	67.19	61.96	50.01	59.52	12.92	18.49	23.95	18.19	27.39	11.92
CSA000117.1	27.14	23.4	18.74	15.02	10.83	15.16	12.51	11.21	9.57	11.12	11.8
CSA000118.1	371.37	305.02	254.67	320.54	277.58	110.69	116.77	104.28	132.43	106.86	158.41
CSA000119.1	55.5	32.73	32.1	41.38	36.41	16.22	17.38	22.81	8.51	10.43	25.17
CSA000133.1	72.51	79.39	224.82	177.61	200.59	147.59	56.3	59	247.31	93.83	89.08
CSA000140.1	179.46	158.78	101.95	80.85	109.71	7.98	27.11	27.14	29.52	20.16	29.5
CSA000147.1	69.09	63.21	54.54	65.87	57.88	32.56	35.64	39.37	24.66	38.99	46.39
CSA000166.1	19.19	30.12	40.62	41.19	38.29	16.57	11.76	15.47	38.36	17.48	18.79
CSA000168.1	46.38	60.79	55.77	58.76	45.2	10.37	13.9	5.9	8.38	9.04	15.04
CSA000169.1	25.72	23.61	45.53	39.32	35.08	25.13	15.99	15.63	12.76	21.89	14.75
CSA000170.1	24.1	26.53	42.26	45.51	37.67	23.93	17.03	14.45	22.74	24.33	18.29
CSA000171.1	17.69	18.1	29.92	33.87	33.28	18.35	19.46	11.99	20.21	21.78	15.53
CSA000172.1	463.95	435.62	220.22	246.15	266.78	70.09	91.35	48.38	161.95	102.87	159.46
CSA000173.1	1355.04	1172.43	710.63	846.08	1083.01	1583.96	1964.57	283.48	463.5	374.29	370.2
CSA000176.1	66.54	79.81	35.73	50.37	51.91	21.94	28.32	30.83	17.15	29.37	31.86
CSA000177.1	57.93	68.11	37.47	59.2	36.73	15.96	29.19	34.81	23.93	36.14	31.27
CSA000178.1	95.46	121.86	217.22	165.08	194.86	49.75	55.54	39.1	56.06	79.74	66.4
CSA000183.1	170.67	171.05	176.96	213.23	163.07	81.74	129.12	62.45	105.8	129.54	156.66
CSA000187.1	95.27	99.79	76.37	73.86	85.19	40.76	46.12	35.19	28.5	36.71	25.16
CSA000192.1	60.48	63.64	80.13	75.59	70.25	35.58	42.26	45.72	39.33	50.46	56.4
CSA000198.1	46.41	46.86	70.27	64.95	69.83	16.86	18.07	19.22	16.86	19.66	27.73
CSA000199.1	33.62	42.2	46.18	64.06	57.92	7.98	16.68	15.93	28.72	18.77	20.06
CSA000201.1	36.05	45.13	54.03	56.55	76.28	11.17	14.6	14.16	15.16	15.99	20.06
CSA000202.1	39.02	42.2	46.48	55.81	49.6	10.91	13.9	16.12	10.91	11.59	19.86
CSA000204.1	33.12	34.37	28.43	45.62	37.08	12.76	10.43	15.49	20.14	11.99	15.49
CSA000205.1	38.48	27.58	34.86	31.81	44.26	8.78	6.26	23.6	11.97	12.51	9.44
CSA000210.1	72.92	46.38	64.48	59.2	47.09	22.34	28.5	31.86	26.33	31.28	34.22
CSA000211.1	23.7	22.15	27.67	47.5	42.38	9.17	5.21	6.49	17.55	21.55	15.63
CSA000225.1	109.78	57.14	83.33	64.31	81.99	118.87	56.17	58	66.21	56.04	55.82
CSA000226.1	65.22	77.3	82.35	113.33	98.88	7.58	27.11	42.18	25.13	33.36	25.96
CSA000229.1	90.65	107.98	95.56	101.76	95.38	29.43	38	40.25	39.35	34.6	41.95
CSA000231.1	40.51	40.32	32.68	43.3	38.85	12.37	14.25	21.24	42.28	9.04	7.67
CSA000238.1	147.62	174.31	406.15	341.12	372.73	215	138.72	106.19	219.78	186.62	185.79
CSA000242.1	186.34	239.83	264.47	192.19	276.4	155.56	96.61	126.25	182.69	167.51	251.33
CSA000260.1	1079.68	736.74	961.16	907.6	984.6	276.22	331.54	369.02	488.03	291.92	287.31
CSA000264.1	94.82	58	65.22	66.36	72.43	26.23	22.63	19.1	27.37	23.37	32.67
CSA000266.1	67.29	63.36	75.58	73.58	53.59	42.47	40.23	30.47	50.03	53.85	35.01
CSA000278.1	56.31	47.21	54.46	72.9	56.03	31.91	47.96	40.71	36.7	53.52	20.65
CSA000279.1	29.5	24.5	18.18	25.82	20.85	13.27	14.91	14.7	8.78	14.21	10.67
CSA000280.1	85.47	89.94	65.68	72.9	60.15	13.36	12.68	10.32	13.36	17.38	9.73
CSA000281.1	389.36	318.18	77.12	87.07	83.85	96.47	94.99	289.23	23.2	51.09	255.65
CSA000287.1	74.13	85.24	96.18	90.24	71.34	32.91	67.25	65.19	28.12	43.79	51.18
CSA000289.1	80.79	105.35	134.69	98.53	119.74	55.95	59.38	54.78	33.85	62.95	55.2
CSA000291.1	53.57	90.25	63.5	57.71	78.46	61.23	43.96	75.52	64.12	68.55	67.03
CSA000294.1	34.03	41.37	37.03	31.37	30.61	18.35	28.5	35.99	28.72	43.09	59
CSA000297.1	48.41	43.04	29.19	32.03	31.78	31.11	8.69	13.86	20.74	24.33	16.52
CSA000300.1	75.75	78.13	93.68	53.46	96.53	18.35	29.19	23.6	35.1	82.02	37.76
CSA000306.1	201.69	304.36	109.36	112.11	74.78	34.26	75.02	52.44	37.1	83.58	75.88
CSA000308.1	78.31	60.78	45.98	40.41	44.26	101.81	45.44	95.76	93.27	41.06	47.65
CSA000309.1	640.25	590.6	240.73	250.51	236.38	335.06	271.77	214.45	159.15	181.41	103.24
CSA000313.1	82.91	63.32	59.67	77.19	85.44	34.4	30.58	39.91	38.83	33.07	44.59
CSA000314.1	46.38	27.37	32.02	29.82	32.84	39.89	28.67	23.6	37.3	26.59	25.81
CSA000315.1	31.88	31.63	19.98	24.74	27.85	26.67	21.64	26.04	21.65	19.36	18.29
CSA000316.1	30.18	22.98	61.65	43.3	32.02	15.16	15.99	12.09	9.57	28.84	33.63
CSA000317.1	27.14	20.47	16.99	19.88	15.54	39.89	19.46	17.7	19.15	15.99	17.7
CSA000321.1	113.77	124.51	87.64	93.73	86.57	58.69	106.14	54.19	45.24	58.59	78.55
CSA000326.1	37.84	26.99	170.8	182.91	157.08	79.14	33.22	40.24	74.83	39.9	48.85
CSA000327.1	22.22	30.92	32.18	26.45	29.46	16.19	17.17	16.52	9.34	20.55	25.96
CSA000329.1	21.74	28.69	17.86	17.53	17.58	10.11	10.66	13.37	11.43	13.21	15.14
CSA000332.1	95.76	100.95	138.12	147.48	103.69	40.05	45.46	43.66	40.69	77.99	104.78
CSA000333.1	108.57	123.94	149.83	138.46	121.13	42.58	51.96	40.93	40.49	77.42	113.5
CSA000338.1	22.89	23.19	20.7	19.44	21.42	11.17	11.82	16.81	13.16	12.51	23.89
CSA000343.1	20.66	17.97	17.86	17.23	18.83	8.78	5.56	7.08	7.98	9.04	9.44
CSA000347.1	118.56	123.68	145.38	121.8	138.12	106.1	52.36	32.25	109.56	34.52	18.09
CSA000353.1	25.52	24.76	30.28	39.98	28.37	17.35	17.03	24.34	21.14	16.33	16.52
CSA000357.1	76.16	110.93	134.2	110.23	127.61	22.74	53.87	30.09	34.7	39.97	23.89
CSA000359.1	56.44	62.12	47.2	35.2	32.96	26.06	38	42.67	13.56	13.21	17.5
CSA000361.1	29.17	22.98	11.33	9.72	15.54	30.31	13.21	17.7	20.74	9.73	10.62
CSA000363.1	58	170.75	51.56	53.09	49.99	14.22	69.73	12.58	14.36	21.66	18.39
CSA000366.1	23.29	20.26	29.63	22.97	25.9	11.17	17.03	18.58	11.17	10.77	9.73
CSA000367.1	19.65	29.46	54.46	33.14	48.97	22.34	25.37	16.52	10.77	17.03	7.67
CSA000368.1	18.23	37.19	63.18	43.74	48.03	27.12	22.94	18.29	19.15	19.46	8.26
CSA000374.1	22.44	21.48	25.45	29.25	38.71	50.9	16.13	15.34	74.19	24.88	25.49
CSA000388.1	412.39	378.14	172.1	170.54	173.75	28.72	63.25	47.2	34.3	39.62	56.05
CSA000389.1	43.88	54.74	48.51	49.19	47.56	26.06	42.4	32.05	27.66	23.17	30.87
CSA000391.1	441.35	311.07	417.62	431.66	413.43	85.76	99.05	173.45	153.57	181.06	236.58
CSA000393.1	84.46	84.61	143.13	116.42	146.91	103.31	82.36	63.13	88.15	98.7	85.25
CSA000394.1	32.61	42.83	55.33	62.08	70.87	27.52	18.07	17.4	29.52	32.67	25.66
CSA000395.1	94.39	79.91	112.74	103.39	149.5	79.38	76.63	43.51	60.43	60.82	59.29
CSA000397.1	64.57	81.23	99.95	78.64	97.66	62.7	74.65	47.2	74.83	71.87	58.41
CSA000402.1	291.67	241.92	271.01	268.18	275.46	19.15	35.45	25.37	17.55	10.43	19.47
CSA000406.1	131.56	94.75	92.31	86.52	99.22	129.65	73.05	84.32	98.37	63.44	72.91
CSA000407.1	78.24	80.22	142.1	135.77	139.31	44.33	35.15	19.13	25.3	20.75	14.67
CSA000408.1	172.16	152.51	225.48	158.61	198.47	81.77	59.43	82.3	64.62	95.57	93.8
CSA000418.1	65.76	60.31	114.45	112.37	122.11	11.17	7.87	10.03	39.09	47.03	43.26
CSA000428.1	69.27	91.92	149.45	170.1	164.34	20.74	27.8	41.89	51.06	45.87	35.99
CSA000431.1	64.14	68.39	68.11	77.02	84.29	27.39	45.18	33.63	41.48	47.03	53.1
CSA000433.1	51.45	69.78	65.79	88.81	81.46	19.15	29.19	21.24	27.12	41.7	57.23
CSA000434.1	45.78	72.28	57.95	68.04	66.39	20.74	35.45	27.73	19.94	45.87	41.3
CSA000438.1	70.62	79.94	64.92	105.59	88.05	29.25	27.8	37.56	33.24	44.02	52.7
CSA000439.1	76.74	74.43	66.35	87.04	98.28	14.59	34.36	41.89	38.18	59.87	65.15
CSA000440.1	100.19	94.99	104.57	134.31	115.05	32.71	53.29	56.83	39.09	64.87	88.3
CSA000441.1	73.73	80.22	83.22	94.99	76.28	36.7	42.4	33.63	20.74	73.68	61.95
CSA000442.1	116.08	127.48	121.72	157.89	143.74	52	78.67	77.5	57.3	95.92	101.04
CSA000443.1	140.7	119.71	130.93	158.54	149.97	59.97	91.75	89.67	59.17	104.49	112.19
CSA000445.1	81.02	93.39	38.12	46.61	30.84	21.94	18.77	27.73	14.36	4.87	13.27
CSA000446.1	71.9	54.53	39.87	32.47	36.26	18.75	10.43	17.99	7.58	9.73	12.68
CSA000457.1	27.65	28.45	35.95	41.16	29.43	19.35	18.65	16.08	18.21	19.86	16.81
CSA000458.1	28.49	42.48	21.93	21.06	23.07	8.51	19.69	22.81	11.43	12.28	13.76
CSA000462.1	70.58	88.02	88.93	70.44	89.52	26.77	38.77	31.53	21.63	35.37	32.58
CSA000463.1	46.67	43.78	69.25	69.75	70.73	40.92	48.51	50.99	62.11	61.71	55.46
CSA000467.1	65.63	89.83	46.62	47.27	44.73	12.76	20.16	12.39	7.18	11.12	12.98
CSA000468.1	61.98	69.78	47.78	47.42	43.32	16.49	16.68	11.01	8.51	9.96	9.04
CSA000478.1	125.31	100.42	41.39	35.2	48.18	66.75	47.26	59.78	44.14	40.31	55.46
CSA000480.1	110.69	149.79	214.8	188.88	180.93	245.91	136.4	228.02	269.84	131.71	152.51
CSA000484.1	65.42	88.54	51.5	46.08	44.17	28.56	28.71	24.54	16.83	17.65	12.09
CSA000488.1	77.51	96.38	56.5	49.19	51.95	31.11	25.02	30.68	12.76	17.84	12.98
CSA000490.1	99.05	123.47	69.06	76.66	61.68	29.12	47.96	39.23	19.94	23.28	26.25
CSA000497.1	26.33	19.64	24.4	15.02	22.6	13.56	12.51	8.85	12.76	5.56	5.31
CSA000500.1	24.71	25.91	24.4	23.42	23.07	15.96	7.65	15.34	16.75	11.82	8.26
CSA000501.1	202.3	340.95	386.47	175.4	156.8	93.34	182.8	162.71	177.74	145.27	158.11
CSA000505.1	49.83	63.23	60.47	63.57	65.35	29.17	27.34	26.02	19.15	28.65	26.35
CSA000506.1	74.68	60.21	48.76	48.32	50.85	21.83	19.15	23.06	24.29	16.99	17.86
CSA000517.1	46.38	37.08	66.55	49.7	53.21	16.55	7.82	12.83	23.73	14.94	20.65
CSA000525.1	62.59	64.35	56.86	62.08	52.97	33.11	30.93	34.81	31.91	18.77	23.01
CSA000526.1	79.56	79.47	59.87	84.48	72.23	35.42	50.32	37.52	49.3	46.29	33.63
CSA000527.1	155.69	151.53	126.72	148.53	141.34	72.46	65.68	67.26	90.01	82.13	64.9
CSA000531.1	148.54	216.99	148.28	164.36	127.92	86.42	57.92	77.09	48.4	64.87	68.24
CSA000532.1	62.98	68.07	61.84	48.97	62.29	13.94	32.72	19.07	19.4	40.92	28.08
CSA000542.1	146.24	146.03	183.87	180.92	177.99	79.78	106.34	76.11	119.27	93.14	79.35
CSA000544.1	63.19	62.26	49.38	56.55	51.33	13.03	14.37	11.8	21.01	15.52	9.24
CSA000562.1	29.37	23.4	34.64	36.67	42.61	13.56	7.65	5.9	11.57	13.21	7.96
CSA000570.1	24.31	31.34	13.51	30.93	20.25	18.35	29.89	25.37	18.35	12.51	15.34
CSA000574.1	60.18	47.1	52.62	52.1	49.91	50.75	45.16	44.74	41	42.01	31.69
CSA000579.1	94.18	108.43	57.51	51.47	49.91	37.1	27.8	53.69	31.51	19.11	25.66
CSA000580.1	136.11	101.11	154.24	150.22	111.6	24.73	27.8	28.32	26.33	12.51	22.42
CSA000585.1	216.59	213.09	367.44	227.09	270.91	32.17	39.85	37.56	38.56	40.31	36.18
CSA000590.1	41.22	42.62	31.37	22.97	21.19	25.93	18.25	16.08	10.57	12.68	10.77
CSA000593.1	36.46	33.43	25.27	21.21	25.43	42.28	22.24	31.27	36.7	23.63	20.06
CSA000598.1	35.42	35.57	48.55	29.73	42.44	15.61	13.9	12.14	14.13	14.5	11.46
CSA000599.1	46.79	33.84	35.95	35.57	44.97	19.55	13.21	10.62	9.97	19.81	16.52
CSA000602.1	28.15	41.37	55.99	31.37	39.32	11.97	20.85	5.9	43.48	43.79	23.01
CSA000605.1	60.76	73.54	65.36	74.67	76.99	32.31	54.91	53.39	51.06	53.87	52.8
CSA000609.1	41.12	47.21	57.08	47.42	56.5	46.67	30.12	40.31	24.2	22.82	30.48
CSA000613.1	45.54	54.61	49.67	49.61	48.7	56.07	37.44	39.36	32.82	29.39	27.47
CSA000614.1	43.75	47.42	59.04	68.04	48.74	40.69	48.65	41.3	35.9	33.02	33.63
CSA000615.1	36.56	46.8	61.54	56.33	51.21	31.91	44.66	43.95	38.09	25.37	41
CSA000616.1	58.62	62.71	47.38	58.63	51.73	90.98	66.84	63.07	50.23	47.44	65.54
CSA000619.1	32.16	35.85	67.01	52.84	43.51	15.32	45.73	20.18	18.35	40.31	13.1
CSA000625.1	58.32	75.44	40.77	44.81	39.26	14.56	46.17	37.19	20.04	21.25	19.81
CSA000627.1	129.11	198.86	123.71	151.42	137.16	420.59	112.74	180.45	417.17	104.75	171.93
CSA000630.1	31.22	38.51	40.12	34.9	35.32	21.01	23.34	23.99	16.29	22.99	20.35
CSA000631.1	100.26	111.56	158.6	144.7	152.33	99.32	95.57	103.83	76.98	105.3	99.41
CSA000632.1	49.5	64.35	78.34	66.71	68.56	46.27	33.92	42.83	40.21	54.21	49.56
CSA000651.1	50.77	56.82	33.73	30.26	31.98	25.59	19.93	31.71	17.61	17.67	21.19
CSA000657.1	577.66	601.26	3406.77	1715.13	3657.75	66.21	154.3	159.29	99.72	2093.51	376.99
CSA000660.1	485.98	302.79	569.32	559.49	608.69	62.76	89.43	100.29	83.5	183.49	163.62
CSA000661.1	44.69	37.47	20.62	24.6	23.39	20.48	26.64	11.99	13.83	11.12	13.37
CSA000663.1	52.36	53.27	51.47	47.72	45.85	42.88	39.62	47.2	26.82	24.06	36.58
CSA000667.1	63.26	69.85	102.97	108.54	108.07	32.84	31.97	39.33	53.59	56.77	47.79
CSA000673.1	77.78	68.94	86.71	87.04	77.69	22.34	22.24	20.65	7.18	16.68	18.29
CSA000681.1	105.32	85.66	295.84	228.42	295.71	7.18	26.41	24.19	91.74	68.12	128.61
CSA000683.1	430.45	564.49	278.94	212.69	279.7	316.39	366.43	305.84	194.97	152.77	170.03
CSA000686.1	12.56	16.4	27.89	22.64	24.49	7.18	20.33	12.09	15.16	22.94	18.29
CSA000688.1	119.58	116.49	145.93	177.17	168.45	58.56	65.84	74.34	81.16	105	119.76
CSA000689.1	75.19	81.1	43.95	50.84	55.23	18.89	20.58	19.47	18.5	24.24	26.93
CSA000690.1	147.79	139.18	199.2	196.21	178.42	173.84	146.21	100.88	129.82	111.4	66.24
CSA000691.1	35.95	43.56	40.19	36.01	34.49	8.97	13.73	17.85	18.15	10.08	11.5
CSA000697.1	54.23	52.53	55.22	61.96	60.47	31.1	35.64	40.55	36.39	39.24	41.45
CSA000700.1	272.22	233.15	728.5	360.08	543.39	40.69	103.56	99.7	104.51	201.57	146.31
CSA000708.1	135.81	111.77	169.27	188.77	164.92	220.58	109.99	109	149.78	65.34	123.75
CSA000709.1	39.83	35.24	25.05	38.36	34.22	40.42	37.76	14.55	18.75	14.71	26.25
CSA000710.1	35.86	35.64	40.5	41.68	40.43	17.97	24.46	22.75	19.49	33.96	30.74
CSA000716.1	32.81	32.59	116.33	121.94	135.61	28.72	15.99	22.42	94.14	98.7	90.85
CSA000729.1	25.93	17.27	18.01	22.53	20.72	7.98	7.87	9.63	10.37	14.13	11.4
CSA000731.1	41.32	52.23	59.69	62.3	75.81	15.96	28.5	21.83	9.57	23.63	22.42
CSA000732.1	35.65	59.75	55.33	61.41	51.33	27.12	23.98	31.56	13.96	21.89	25.96
CSA000733.1	32.81	43.59	48.22	51.69	44.26	13.83	28.73	24.58	12.5	19.93	21.63
CSA000734.1	17.82	26.74	38.34	26.51	26.84	11.17	19.46	19.47	11.97	12.51	14.75
CSA000736.1	67.74	68.79	27.97	33.61	34.39	27.07	20.13	25.7	35.52	28.19	28.47
CSA000738.1	80.16	105.61	133.81	120.84	110.36	26.02	55.87	60.77	48.36	88.27	62.83
CSA000743.1	59.82	61.91	49.02	37.63	44.81	34.57	34.98	21.83	19.15	26.88	10.91
CSA000744.1	49.83	52.4	51.94	59.82	49.82	18.35	19.6	28.67	13.72	23.63	25.6
CSA000745.1	52.66	54.74	59.26	69.81	67.81	7.18	24.33	19.47	14.36	30.58	25.96
CSA000746.1	49.48	38.02	40.65	58.89	48.57	26.56	11.72	25.37	11.51	19.76	24.02
CSA000748.1	38.28	23.61	40.16	47.05	42.77	21.68	14.25	17.6	32.57	16.68	13.27
CSA000749.1	34.53	31.76	40.08	43.85	40.38	18.35	15.99	14.45	24.93	19.11	29.65
CSA000756.1	161.02	127.02	181.36	167.34	152.68	40.29	46.74	33.78	37.69	62.9	52.21
CSA000757.1	57.25	52.65	67.24	56.55	52.74	18.35	29.19	24.97	16.49	15.99	24.78
CSA000761.1	36.9	37.11	44.4	45.07	41.74	24.66	16.49	23.6	18.86	15.35	18.55
CSA000762.1	95.2	97.35	141.17	125.48	113.95	68.61	41.7	35.4	30.31	53.52	56.64
CSA000765.1	92.16	105.92	112.63	95.21	86.64	24.33	32.49	39.68	34.1	37.36	30.09
CSA000776.1	70.21	73.82	29.05	39.91	44.73	28.98	32.67	27.33	18.09	22.47	23.2
CSA000777.1	33.62	34.26	22.66	24.3	19.78	16.75	13.9	12.98	16.75	11.12	14.75
CSA000782.1	72.65	65.04	69.93	75.7	76.91	38.03	32.2	35	13.83	17.95	30.28
CSA000789.1	78.59	93.39	106.31	106.26	93.23	46.67	74.02	38.64	65.02	66.03	69.62
CSA000790.1	91.28	119.64	130.66	132.3	128.28	44.05	61.63	58.41	46.72	72.52	73.68
CSA000791.1	290.49	784.46	163.63	312.61	185.4	53.81	365.35	288.87	59.32	200.05	394.26
CSA000792.1	32.78	35.55	46.29	52.43	50.77	17.15	15.76	18.48	16.49	19.34	22.96
CSA000793.1	59.14	66.85	50.98	59.65	43.79	19.94	29.19	32.45	31.11	43.79	37.76
CSA000795.1	23.37	29.62	52.55	62.03	54.95	88.87	21.2	39.65	109.45	45.32	61.42
CSA000796.1	64.82	48.64	29.63	38.35	40.21	12.92	29.19	12.98	16.11	12.37	14.16
CSA000800.1	330.15	344.92	236.15	206.55	190.94	60.23	46.22	42.77	55.44	38.92	23.6
CSA000808.1	28.24	28.39	24.18	26.63	25	37.23	35.26	37.08	34.97	28.48	33.11
CSA000810.1	128.41	161.7	50.54	70.25	56.03	5.58	46.57	250.15	11.97	52.82	157.52
CSA000812.1	64.51	75.42	70.8	60.09	74.99	47.67	51.78	63.27	26.53	55.95	48.23
CSA000821.1	580.34	577.78	346.82	302.73	331.5	410.37	343.08	330.14	282.41	216.72	252.74
CSA000830.1	61.86	76.84	46.05	53.95	46.85	23.69	32.74	27.26	29.04	40.31	28.32
CSA000831.1	73.04	88.91	54.2	61.9	48.22	36.94	35.52	35.52	27.36	42.61	36.58
CSA000834.1	41.77	37.43	34.73	33.37	33.94	38.17	15.68	27.82	24.35	18.63	27.62
CSA000837.1	14.38	17.34	15.03	11.05	16.01	13.96	7.65	8.55	9.57	13.21	12.98
CSA000845.1	45.57	117.41	116.99	130.78	134.2	38.29	40.66	24.78	58.24	36.14	57.23
CSA000846.1	22.82	23.95	15.9	28.86	25.82	15.16	15.29	15.93	13.7	11.35	14.16
CSA000849.1	14.58	25.91	95.09	53.02	81.93	16.75	14.25	18.88	74.39	50.04	41.15
CSA000850.1	58.51	65.78	43.26	48.41	46.35	47.63	34.45	33.55	38.06	33.16	20.4
CSA000855.1	21.06	15.88	69.71	156.4	80.05	34.3	7.65	5.31	32.71	37.53	14.16
CSA000858.1	47.67	43.94	53.34	35.2	38.57	27.79	27.34	26.7	21.68	24.15	18.29
CSA000870.1	36.05	47.99	32.24	35.35	28.66	22.57	30.19	30.85	22.68	18.77	19.05
CSA000881.1	34.84	48.33	22.8	15.32	19.93	21.01	15.29	30.28	17.02	18.3	23.01
CSA000882.1	61.66	82.27	49.19	57.44	41.72	34.46	59.64	64.96	18.27	40.04	49.68
CSA000908.1	85.97	71.03	40.96	47.42	55.88	46.53	58.85	56.9	19.15	34.75	65.09
CSA000911.1	148.8	194.47	78.67	90.77	91.72	63.82	68.5	124.81	92.36	73.45	122.19
CSA000917.1	45.5	50.77	70.15	60.9	58.94	21.14	28.27	21.34	22.34	34.29	26.15
CSA000919.1	17.86	17.97	20.91	17.58	20.25	17.31	13	20.12	20.18	13.35	11.92
CSA000923.1	35.24	33.43	72.76	40.21	56.98	22.34	13.21	23.6	69.41	34.75	29.5
CSA000925.1	20.25	23.4	36.38	30.49	25.54	18.15	12.86	15.34	31.31	16.51	9
CSA000931.1	219.36	252.09	160.7	180.26	199.5	104.77	121.75	154.28	111.82	131.25	134.12
CSA000934.1	47.8	34.68	30.93	32.69	24.96	25.53	12.51	51.33	38.29	12.51	20.06
CSA000935.1	90.69	102.84	96.73	97.81	80.64	82.77	63.95	63.72	61.23	57.43	50.88
CSA000943.1	144.42	145.2	75.81	78.2	66.39	79.78	67.42	50.74	19.55	35.1	31.56
CSA000944.1	97.63	83.36	42.48	56.55	53.44	58.24	34.06	52.51	15.96	20.85	17.7
CSA000945.1	45.69	68.77	31.46	42.24	36.82	26.96	38.51	30.44	16.43	26.83	27.96
CSA000946.1	37.67	62.67	44.88	34.02	55.09	12.76	26.41	32.45	11.17	15.99	19.47
CSA000947.1	42.94	76.8	30.67	42.33	38.33	16.91	35.45	27.37	12.76	21.96	30.68
CSA000948.1	100.67	91.3	200.21	124.96	136.47	7.98	16.33	14.16	15.96	19.93	12.98
CSA000952.1	45.74	40.07	61.39	53.55	62.63	16.43	21.06	19.23	26.33	34.61	27.91
CSA000953.1	46.89	58.91	54.25	58.65	49.68	10.97	18.42	17.85	12.96	9.73	13.72
CSA000958.1	38.08	32.08	87.33	71.43	90.67	18.44	15.99	18.55	21.36	20.7	29.17
CSA000959.1	38.48	35.6	38.75	51.44	39.96	18.35	14.35	15.46	17.04	21.75	15.55
CSA000961.1	50.64	27.58	67.1	41.97	34.37	21.54	9.04	22.42	55.84	20.16	20.65
CSA000963.1	216.32	355.57	78.43	38	48.97	88.55	36.84	122.12	51.06	33.36	102.06
CSA000964.1	39.99	43.93	62.49	64.32	75.48	58.01	40.51	42.22	57.1	42.6	45.34
CSA000965.1	34.35	42.28	39.91	40.38	40.78	14.2	25.44	14.4	21.06	21.96	23.24
CSA000969.1	27.55	29.32	32.46	24.96	25.66	31.91	15.87	14.65	28.32	19.34	17.8
CSA000970.1	39.7	56.41	49.23	62.74	31.55	6.38	33.36	28.32	12.76	45.87	11.21
CSA000975.1	43.6	39.73	41.95	48.52	46.57	21.61	25.21	27.24	32.49	36.9	31.75
CSA000978.1	82.37	69.27	137	109.72	170.98	67.36	54.91	61.29	77.73	66.34	80.96
CSA000980.1	198.9	138.72	27.45	35.79	39.08	110.09	138.32	174.04	70.2	27.8	47.79
CSA000988.1	70.18	83.18	52.94	37.96	43.4	41.28	33.59	32.11	25.86	19.93	13.42
CSA000989.1	131.25	162.12	94.98	77.02	85.85	52.12	72.75	85.74	46.01	31.51	37.17
CSA000990.1	60.49	71.08	50.01	44.77	37.41	26.68	29.81	39.92	27.83	24.79	16.65
CSA000992.1	164.47	153.55	352.27	377.75	370.34	35.1	120.94	147.79	100.92	121.63	211.8
CSA000996.1	119.76	137.54	41.15	17.15	15.37	29.88	11.57	99.17	23.49	14.03	128.08
CSA000997.1	40.1	43.87	37.69	34.79	41.79	18.95	15.29	15.49	15.76	16.33	10.47
CSA001003.1	35.57	62.51	76.42	71.13	68.18	14.36	24.33	29.26	44.67	37.67	35.87
CSA001004.1	171.25	151.88	95.04	137.57	100.06	158.56	104.43	120.13	74.69	97.66	127.36
CSA001006.1	101.68	111.56	89.76	97.64	91.35	19.94	46.57	41.89	49.46	68.12	35.4
CSA001027.1	16.2	39.69	19.17	35.79	24.96	41.48	12.51	24.19	30.31	15.99	26.55
CSA001033.1	152.82	148.75	28.87	31.15	40.97	36.7	27.28	41.59	13.16	16.51	18.44
CSA001034.1	125.17	118.53	15.54	28.57	28.1	39.09	22.71	34.61	27.39	13.9	15.93
CSA001040.1	48.61	61.63	61.43	43.3	49.21	9.17	15.64	20.65	7.18	26.06	21.83
CSA001057.1	67.54	59.77	66.61	73.96	74.08	35.45	40.81	42.9	38.74	37.11	37.27
CSA001060.1	28.76	39.69	26.14	44.62	36.73	7.18	6.95	11.8	11.97	22.94	26.55
CSA001061.1	300.58	312.54	369.04	301.76	343.27	45.47	57.69	43.07	52.65	71.59	67.26
CSA001068.1	150.69	129.53	78.86	45.51	76.28	25.53	32.67	37.76	7.18	10.43	20.06
CSA001069.1	39.57	33.29	34.86	23.05	36.02	29.12	11.93	12.19	50.92	19.23	14.65
CSA001070.1	26.33	31.76	46.18	37.11	42.38	12.76	15.99	18.29	14.36	21.55	17.11
CSA001071.1	34.84	44.71	54.03	43.3	43.32	18.35	29.54	23.3	20.74	28.15	23.89
CSA001077.1	53.47	104.46	34.86	22.86	40.85	25.73	21.2	32.74	29.72	19.98	16.08
CSA001090.1	59.37	70.85	53.78	48.1	44.4	22.34	27.01	35.32	17.1	17.58	24.95
CSA001096.1	36.46	22.84	140	72.02	79.97	43.74	15.64	13.37	31.91	14.83	27.43
CSA001107.1	107.76	139.56	130.71	102.94	113.48	42.28	55.6	54.28	45.47	56.3	48.38
CSA001108.1	88.41	98.5	110.34	98.97	89.47	32.91	49.18	35.25	26.92	30.23	30.53
CSA001110.1	150.22	98.19	43.5	41.31	54.07	108.63	68.23	73.85	37.89	37.41	40.31
CSA001114.1	122.18	179.46	64.21	76.16	70.81	59.83	26.76	31.49	21.44	13.12	24.26
CSA001119.1	18.5	24.28	21.82	29.23	25.85	25.79	15.7	18.31	17.1	24.33	15.69
CSA001128.1	34.43	38.86	27.58	35.41	32.69	17.55	19.36	14.75	15.39	13.9	11.88
CSA001130.1	46.99	53.9	23.09	38	26.37	27.52	23.98	31.56	29.92	31.97	29.79
CSA001131.1	41.72	52.65	47.06	51.69	56.98	26.33	12.51	33.63	29.52	26.41	48.38
CSA001133.1	21.26	42.82	27.62	30.6	24.83	37.44	32.53	19.19	43.18	18.72	23.2
CSA001135.1	17.74	16.76	14.86	21.75	18.36	25.98	15.14	12.45	15.87	12.05	18.88
CSA001144.1	166.9	152.3	122.65	114.65	96.53	11.17	31.63	27.14	25.13	33.02	56.93
CSA001147.1	69.68	122.42	140.3	109.57	127.61	51.06	65.34	56.05	95.73	48.65	81.42
CSA001151.1	30.69	88.68	153.8	90.79	92.64	55.24	54.56	17.4	41.08	55.6	16.08
CSA001152.1	110.19	331.13	400.63	202.79	280.64	181.09	187.66	78.76	188.67	180.71	126.55
CSA001158.1	20.46	17.55	12.85	17.89	10.12	12.76	17.03	14.45	14.36	7.3	21.53
CSA001163.1	56.62	42.99	34.52	51.84	39.03	12.68	12.21	11.93	13.65	13.51	10.55
CSA001164.1	29.01	34.31	24.69	32.33	28.41	19.81	19.54	14.39	16.8	18.96	22.52
CSA001168.1	102.63	102.04	88.39	110.9	92.63	21.77	37.98	31.35	27.41	34.31	29.62
CSA001169.1	792.48	756.63	709.76	609.84	690.17	47.63	105.35	101.73	45.93	89.46	83.1
CSA001174.1	71.9	72.44	66.39	85.88	89.82	119.27	51.7	67.11	85.66	43.79	51.99
CSA001181.1	176.75	184.96	122.14	102.5	121.01	46.53	56.07	56.44	24.73	15.52	24.58
CSA001184.1	25.65	24.86	56.72	54.34	48.97	17.29	19.58	22.02	32.44	34.06	44.94
CSA001185.1	38.18	51.18	41.83	64.62	48.62	16.15	15.46	10.77	15.36	10.08	9.59
CSA001186.1	241.64	273.68	170	214.21	197.77	137.61	162.52	175.41	97.06	175.97	156.34
CSA001188.1	29.05	31.46	64.61	31.31	58.66	15.61	17.77	14.58	27.24	30.68	17.7
CSA001197.1	93.79	68.22	107.04	84.8	124.12	91.64	19.04	35.09	58.45	27.94	37.64
CSA001198.1	144.35	125.49	129.84	97.94	111.44	214.6	101.71	100.49	136.42	176.08	86.72
CSA001205.1	111.35	124.05	140.35	110.07	100.35	40.78	51.96	28.32	51.26	50.47	50.74
CSA001206.1	97.22	104.34	39.81	49.44	43.24	62.15	68.5	97.83	27.78	39.87	46.71
CSA001207.1	66.57	55.94	79.39	85.17	91.14	17.9	14.05	20.78	14.54	9.34	16.26
CSA001213.1	68.46	71.59	38.49	34.9	33.43	43.34	41.01	76.7	22.34	28.5	18.48
CSA001215.1	74.28	70.61	70.39	65.11	70.59	22.48	23.76	28.64	13.42	18.07	17.65
CSA001216.1	143.94	177.72	153.22	145.5	151.47	102.11	110.05	112.09	106.37	92.44	95.57
CSA001226.1	78.99	90.25	35.29	66.71	41.44	15.16	13.21	11.21	7.18	6.26	12.98
CSA001229.1	156.77	213.93	138.12	128.13	130.9	39.89	46.57	49.56	15.16	24.33	18.88
CSA001234.1	79.47	108.67	115.07	138.69	95.76	67.52	58.32	96.01	75.35	94.15	81.04
CSA001237.1	221.18	266.58	145.96	182.03	141.73	45.47	94.53	103.83	26.33	61.86	82.6
CSA001238.1	74.13	86.63	77.85	65.83	51.17	13.3	26.18	20.06	37.49	39.15	30.28
CSA001239.1	48.37	48.47	53.5	44.62	54.43	17.23	13.48	9.2	24.57	18.21	15.46
CSA001241.1	44.16	32.59	16.99	14.14	32.49	26.33	29.19	24.19	8.78	5.56	11.21
CSA001242.1	36.46	25.7	28.76	26.95	29.19	12.37	14.6	7.08	19.55	11.12	13.86
CSA001250.1	301.15	317.83	442.89	286.96	315.8	115.81	118.51	137.36	275.43	235.22	197.05
CSA001258.1	37.9	35.52	43.21	56.71	50.9	30.75	32.35	27.19	24.52	25.47	20.75
CSA001259.1	24.71	29.67	31.81	33.14	30.61	39.89	31.97	20.06	7.98	13.9	15.34
CSA001263.1	31.06	42.85	61.64	47.19	45.62	32.41	24.79	22.2	31.91	22.96	16.11
CSA001266.1	18.36	18.94	12.2	12.23	15.69	15.16	9.73	10.62	6.92	12.05	11.99
CSA001270.1	58.33	49.58	31.95	42.86	46.62	25.79	27.34	26.94	20.48	21.32	28.51
CSA001272.1	121.3	138.01	140.24	103.32	125.66	152.6	89.76	122.71	121.83	81.72	85.72
CSA001274.1	114.17	137.97	82.26	172.05	142.19	78.08	93.11	84.61	115.51	139.82	176
CSA001275.1	85.75	80.36	13.65	21.5	15.07	7.98	11.35	17.7	10.91	13.44	9.83
CSA001278.1	80.21	71.45	72.47	66.13	86.49	46.27	31.05	30.87	57.44	40.78	35.4
CSA001280.1	91.96	109.47	71.02	83.5	86.17	12.76	15.99	28.32	15.96	15.99	21.24
CSA001282.1	77.58	77.3	63.83	67.82	64.51	12.37	23.28	22.12	14.36	34.06	22.12
CSA001283.1	37.34	33.98	22.62	28.24	25.98	12.63	10.89	12.39	13.83	9.38	10.87
CSA001285.1	106.13	100.8	135.83	133.43	130.9	84.36	107.21	87.02	97.33	129.8	98.08
CSA001288.1	119.3	143.52	61	81.07	69.69	33.9	64.64	46.02	33.9	39.27	55.46
CSA001290.1	130.17	95.96	60.07	25.51	37.2	68.03	46.29	31.34	58.56	43	19.07
CSA001293.1	69.37	67.48	85.83	82.07	93.94	33.71	29.37	29.06	28.92	41.7	26.4
CSA001294.1	51.22	51.02	51.41	53.51	54.31	25.27	16.14	14.29	17.2	22.24	14.88
CSA001298.1	78.35	68.91	49.89	67.23	63.88	28.72	42.17	52.02	36.43	35.16	48.23
CSA001299.1	78.18	72.65	73.25	76.93	83.46	37.4	48.48	64.53	31.51	38.75	50.29
CSA001300.1	13.37	21.73	54.9	42.86	29.19	8.78	6.95	11.8	8.78	20.16	11.8
CSA001302.1	645.31	137.05	167.82	368.33	303.63	166.07	96.38	33.73	24.33	30.35	31.27
CSA001308.1	42.21	28.2	44.72	50.18	46.45	24.84	21.4	23.98	16.12	17.72	13.57
CSA001309.1	55.9	36.35	82.35	70.69	77.22	30.31	21.55	34.81	25.53	27.11	17.11
CSA001310.1	69.92	89.42	41.91	43.65	47.56	27.28	35.45	26.67	30.79	25.02	19.7
CSA001311.1	78.18	103.62	55.99	48.82	45.91	37.49	41.7	58.41	31.91	34.75	38.35
CSA001313.1	30.76	19.25	19.61	25.33	25.46	21.32	14.74	21.67	19.94	12.93	15.14
CSA001314.1	20.12	14.76	15.25	11.78	16.64	13.03	13.44	15.93	10.37	7.87	13.37
CSA001321.1	127.63	112.28	137.16	157.13	168.27	57.21	57.14	53.18	49.69	60.02	52.13
CSA001322.1	27.55	21.52	23.96	15.02	18.83	9.17	9.73	9.73	12.37	10.08	12.39
CSA001325.1	150.23	154.48	161.79	185.82	178.2	40.33	53.33	42.45	97.44	107.96	117.49
CSA001344.1	43.07	46.38	57.87	51.18	62.31	49.72	23.4	36.09	72.6	42.75	27.33
CSA001349.1	39.44	35.02	36.01	45.59	41.56	27.85	32.48	25.69	27.27	26.47	20.27
CSA001350.1	40.41	47.89	50.87	50.2	51.62	22.43	27.37	19.54	29.92	31.28	21.17
CSA001351.1	29.74	22.95	22.91	19.36	21.82	18.75	21.32	10.47	11.37	12.63	9.93
CSA001352.1	401.88	261.51	199.5	192.99	206.48	210.11	142.35	149.08	67.96	72.5	53.95
CSA001356.1	76.97	80.22	44.01	33.14	34.37	18.35	22.94	38.35	22.34	21.55	15.93
CSA001358.1	119.3	98.19	73.31	71.46	80.52	117.87	74.37	50.74	87.16	44.66	37.46
CSA001360.1	115.32	114.07	101.23	73.05	100.45	57.97	36.37	31.46	34.84	24.56	28.71
CSA001361.1	93.17	99.23	79.73	38.66	67.34	37.1	34.75	26.55	16.75	21.2	9.44
CSA001368.1	91.42	132.87	73.34	216.34	140.64	10.11	36.14	13.57	6.92	76.23	33.82
CSA001380.1	36.46	39.48	45.97	38	46.62	9.57	8.69	17.11	10.77	12.51	8.26
CSA001391.1	30.38	31.96	35.73	56.55	32.02	28.72	9.73	21.24	17.95	20.5	8.85
CSA001392.1	50.64	44.99	43.71	62.44	40.5	17.29	16.22	30.87	19.41	18.3	15.34
CSA001405.1	47.15	56.49	70.58	69.81	68.47	31.91	27.66	33.51	34.94	24.33	33.39
CSA001406.1	42.53	51.39	68.41	66.27	65.45	28.72	16.68	27.73	32.71	41.01	33.04
CSA001408.1	51.94	57.21	75.96	83.87	83.09	47.2	24.53	34.88	52.68	37.65	44.69
CSA001410.1	196.64	202.34	128.89	138.03	161.52	391.18	118.97	223.08	193.42	72.2	85.95
CSA001411.1	101.07	96.52	102.39	97.86	98.18	19.94	44.48	39.23	19.94	47.61	40.71
CSA001425.1	138.1	133.71	107.4	97.95	107.55	48.42	44.48	55.99	52.25	58.73	75.63
CSA001432.1	60.16	57.66	56.86	64.28	66.39	15.56	32.32	28.02	43.08	53.52	33.63
CSA001447.1	20.25	19.52	61.43	35.98	66.12	19.38	7.25	13.49	22.23	14	19.72
CSA001455.1	24.71	18.8	16.56	12.81	14.83	16.35	8.69	9.44	6.38	12.16	5.6
CSA001460.1	56.85	51.81	26.29	27.54	39.71	46.27	39.85	15.53	25.79	14.13	15.14
CSA001461.1	65.22	36.35	31.37	15.91	30.61	45.47	39.62	11.8	24.73	17.38	15.93
CSA001463.1	177.43	142.2	187.79	187.18	208.44	95.2	89.43	45.43	56.9	75.3	62.93
CSA001464.1	93.85	82.95	122.11	101.88	115.14	79.88	63.16	61.24	82.11	68.3	75.63
CSA001485.1	49.83	78.83	66.64	110.52	69.69	83.69	80.66	65.29	171.06	94.53	70.83
CSA001490.1	38.28	39.28	31.37	28.94	35.55	31.51	31.97	27.43	28.72	29.54	23.6
CSA001491.1	32.61	32.17	31.7	42.3	38.61	26.73	34.75	35.25	30.31	26.06	29.06
CSA001494.1	50.15	36.77	79.56	51.25	56.41	63.18	33.78	44.37	58.08	33.78	32.21
CSA001497.1	39.87	33.35	31.69	33.56	30.35	22.3	26.41	25.96	22.3	16.43	17.94
CSA001501.1	38.76	34.4	33.69	31.96	25.74	10.91	12.51	19.27	14.62	12.05	7.08
CSA001502.1	95.6	76.05	27.01	20.1	19.78	58.24	28.84	23.6	24.73	10.77	20.06
CSA001503.1	120.72	133.91	160.12	118.41	125.49	39.49	47.96	59	36.3	27.45	17.99
CSA001510.1	80.69	79.39	57.08	69.72	65.26	17.39	33.08	23.95	34.62	42.26	28.79
CSA001515.1	43.35	59.33	52.28	63.62	66.39	10.37	18.77	10.62	11.17	9.73	33.63
CSA001516.1	49.42	50.98	38.34	53.02	49.91	6.38	15.29	9.44	8.78	15.29	14.75
CSA001522.1	124.7	109.31	122.89	120.47	120.36	31.96	38.23	46.87	50.61	63.06	80.43
CSA001523.1	199.71	171.31	169.49	201.47	185.52	102.91	129.28	133.92	138.01	88.97	132.74
CSA001525.1	77.39	78.59	43.33	52.82	53.89	40.17	42.26	42.92	24.97	29.85	33.01
CSA001527.1	60.36	51.39	55.77	46.83	48.97	7.98	9.04	9.44	13.56	17.38	11.21
CSA001528.1	102.89	124.1	145.53	125.92	129.02	61.43	46.57	40.12	55.84	44.48	50.15
CSA001529.1	57.52	55.29	39.51	45.95	54.15	18.09	15.52	17.89	10.37	11.82	13.17
CSA001530.1	142.66	123.33	155.91	210.71	182.03	105.3	82.19	183.97	105.97	90.18	130.63
CSA001531.1	91.62	108.94	71.46	94.87	76.41	39.82	33.87	39.42	55.05	40.82	37.6
CSA001532.1	315.97	530.33	505.09	299.33	236.38	19.74	252.48	278.17	23.53	181.93	218.14
CSA001537.1	136.99	97.2	140.38	137.93	149.78	53.38	42.78	42.48	70.06	69.82	76
CSA001544.1	34.06	40.37	44.04	35.07	36.53	16.78	27.71	20.67	15.02	20.04	14.88
CSA001546.1	356.53	323.54	217.03	238.58	262.54	170.01	179.4	173.05	195.63	182.8	199.87
CSA001548.1	56.71	68.52	40.3	38.88	32.73	23.93	31.97	26.84	27.92	28.84	26.84
CSA001550.1	62.99	75.21	37.69	30.04	31.78	20.34	18.77	21.83	16.35	12.16	14.75
CSA001552.1	38.71	47.1	44.66	39.47	38.48	23.58	27.18	27.5	22.96	26.37	21.53
CSA001555.1	88.06	107.43	135.07	125.92	107.36	57.34	68.73	75.15	65.91	83.32	106.34
CSA001563.1	92.77	98.19	143.35	135.2	117.72	98.92	90.36	89.67	82.17	72.98	75.52
CSA001564.1	17.01	8.77	16.56	21.21	18.36	11.17	6.95	9.44	9.57	20.16	8.85
CSA001568.1	166.7	182.8	50.76	39.1	44.73	17.95	43.09	38.64	6.38	10.77	7.08
CSA001570.1	98.44	155.64	80.61	80.85	79.58	21.94	36.14	20.94	15.16	21.2	20.35
CSA001574.1	20.25	15.88	19.61	22.09	12.71	11.17	7.65	6.49	8.78	14.6	9.44
CSA001575.1	23.5	31.65	28.76	26.95	26.37	16.35	10.77	20.06	16.75	12.34	17.11
CSA001585.1	77.4	66.55	51.99	49.41	74.43	16.71	25.72	39.95	10.59	24.72	34.87
CSA001586.1	110.91	127.35	162.08	134.31	126.01	68.93	93.69	53.57	61.11	87.44	84.37
CSA001588.1	20.93	31.62	41.25	54.2	38.46	21.28	11.82	15.93	22.07	25.49	19.66
CSA001597.1	22.69	17.97	43.57	42.86	28.25	22.34	13.9	10.03	17.55	27.8	10.03
CSA001604.1	25.91	34.68	54.9	47.86	48.39	15.65	19.66	17.17	19.56	23.67	19.58
CSA001606.1	538.78	663.51	584.28	591.59	640.39	222.58	383.67	242.48	107.7	207.82	108.55
CSA001608.1	74.27	79.94	78.57	69.81	59.8	16.49	27.11	19.86	25.79	25.72	23.6
CSA001609.1	107.94	84.58	72.95	93.42	82	38.09	37.62	34.88	39.35	36.53	40.89
CSA001615.1	58.74	58.5	105.44	67.16	65.92	39.09	23.63	37.76	75.79	73.68	77.29
CSA001619.1	66.33	101.42	200.08	144.09	139.6	50.04	73.45	55.18	86.64	170.66	99.51
CSA001629.1	21.47	20.89	42.7	71.13	56.5	43.08	22.94	17.7	11.17	23.63	26.55
CSA001630.1	53.78	48.05	80.93	105.93	88.17	46.87	36.49	21.53	26.92	41.36	42.77
CSA001639.1	106.5	88.28	131.3	84.79	94.43	129.6	52.51	53.42	98.12	38.86	46.66
CSA001642.1	69.27	62.26	16.56	21.21	22.13	11.97	14.6	14.75	7.98	9.73	10.62
CSA001654.1	869.83	1195.64	1985.87	993.61	1115.68	1105.27	867.64	839.11	662.88	513.17	449.6
CSA001655.1	58.47	69.78	118.08	70.1	95.59	43.88	57.69	56.44	15.42	49.58	37.36
CSA001665.1	72.35	48.03	62.64	70.76	61.4	51.52	72.2	23.27	75.48	61.37	69.67
CSA001667.1	1163.07	869.56	808.99	1002.43	917.26	741.72	543.96	543.21	1072.39	796.45	862.75
CSA001679.1	23.63	25.63	71.6	54.79	73.77	18.35	16.91	18.29	32.17	36.14	27.73
CSA001684.1	49.83	36.35	38.78	47.27	38.61	20.74	9.04	21.24	31.11	22.94	26.55
CSA001685.1	43.35	42.2	52.07	56.99	48.26	33.9	20.5	15.63	39.09	20.16	28.91
CSA001686.1	54.65	58.51	78.69	78.74	80.79	49.05	29.87	32.11	59.11	39.43	40.31
CSA001689.1	33.62	42.2	61	49.04	41.44	20.74	10.43	37.76	15.96	17.38	27.14
CSA001695.1	116.4	108.77	86.71	76.88	65.45	28.46	53.29	44.44	25.79	42.4	46.41
CSA001701.1	37.88	44.19	23.09	37.66	34.02	42.28	20.5	19.76	49.06	30.41	14.9
CSA001704.1	172.57	111.56	82.57	102.28	72.75	30.71	39.97	43.66	44.67	29.54	30.38
CSA001705.1	218.83	162.29	85.31	113.19	90.97	48.34	48.93	68.44	71.16	37.53	35.16
CSA001708.1	59.55	65.18	27.01	70.69	47.09	23.93	25.72	11.21	21.54	27.8	24.78
CSA001710.1	54.69	45	85.27	107.68	89.26	38.18	28	39.36	39.55	50.14	19.64
CSA001712.1	22.69	20.68	37.25	29.6	38.61	23.14	14.25	11.21	22.74	18.77	18.58
CSA001720.1	49.42	55.57	35.73	38	47.09	14.36	13.9	10.62	10.37	15.29	10.62
CSA001722.1	69.17	59.57	48.15	45.91	49.88	52.25	54.74	53	37.96	48.42	43.46
CSA001723.1	51.58	55.43	59.4	72.31	51.01	72.6	47.49	70.4	97.33	72.75	102.65
CSA001724.1	46.48	45.26	35.75	52.91	46.31	46.46	51.09	57.16	39.33	48.32	46.96
CSA001725.1	81.02	132.45	163.39	131.22	157.74	52.65	24.33	15.93	29.52	17.38	19.47
CSA001747.1	32.14	30.08	37.64	55.1	43.41	28.87	20.65	21.8	38.21	15.78	16.1
CSA001753.1	89.73	99.23	105	92.12	87.82	77.38	71.24	79.35	84.16	73.33	76.11
CSA001759.1	141.97	110.8	61.12	63.65	69.38	17.36	21.18	27.49	16.1	16.23	16.94
CSA001769.1	62.11	42.06	28.61	31.81	29.98	17.55	6.72	11.8	10.91	11.82	28.32
CSA001773.1	31.24	31.55	25.87	28.99	28.67	14.96	11.73	16.45	12.27	13.21	12.61
CSA001777.1	68.15	102.05	42.9	52.78	48.54	32.96	21.12	38.89	17.12	15.08	23.01
CSA001778.1	127.33	121.07	116.01	111.82	126.39	79.11	70.03	84.12	79.51	71.71	71.29
CSA001779.1	25.12	35.52	33.55	43.3	32.96	6.38	9.73	5.9	14.36	20.16	11.21
CSA001780.1	36.11	32.53	18.05	21.52	19.71	21.31	22.54	16.69	13.22	10.13	18.54
CSA001781.1	37.95	38.16	31.44	49.26	40.89	13.56	11.12	14.26	14.1	12.05	23.2
CSA001786.1	65.58	86.65	56.48	52.97	50.8	25.23	36.84	52.21	24.33	28.58	35.17
CSA001787.1	43.42	41.66	41.62	53.93	54.87	14.5	19.05	17.56	21.44	24.53	31.69
CSA001794.1	146.78	163.23	107.62	112.22	109.4	21.28	19.69	17.11	24.73	25.25	25.96
CSA001799.1	90.74	111.56	37.47	92.56	62.63	11.97	21.89	43.95	20.34	35.8	84.66
CSA001802.1	21.47	21.73	27.01	31.37	29.67	7.98	5.56	6.49	13.56	18.77	17.11
CSA001815.1	65.6	85.18	95.3	83.65	79.92	27.07	24.7	23.76	21.12	32.58	36.58
CSA001818.1	74.74	75.08	98.43	84.08	104.2	24.65	25.72	29.73	34.46	36.7	50.38
CSA001820.1	283.57	344.15	210.45	169.51	175.17	84.56	93.6	55.26	66.21	94.3	70.8
CSA001826.1	46.7	48.35	33.98	49.29	31.41	23.37	34.06	36.91	38.75	41.5	55.96
CSA001829.1	160.01	139.97	126.79	102.5	123.37	10.37	16.68	7.67	6.38	15.99	10.03
CSA001830.1	42.67	62.95	51.12	52.87	54.15	12.76	31.05	28.71	22.07	26.41	26.35
CSA001831.1	125.95	145.33	144.22	108.81	131.72	51.5	85.68	61.2	53.96	70.9	50.36
CSA001833.1	87.39	94.1	106.65	101.1	112.44	39.35	45.18	42.84	53.54	59.85	56.28
CSA001834.1	58.94	64.76	44.44	43.74	35.55	23.93	32.67	15.63	22.74	36.84	17.7
CSA001835.1	78.79	56.51	343.12	291.05	320.43	12.76	25.72	26.99	108.5	119.2	94.54
CSA001841.1	61.56	73.66	69.77	72.82	69.13	40.69	53.94	50.93	32.96	40.55	44.51
CSA001848.1	95.6	119.29	105.88	132.55	113.01	7.18	17.38	24.48	17.15	17.03	28.32
CSA001850.1	116.16	116.26	94.98	101.18	94.76	18.95	30.23	23.01	25.93	33.54	26.84
CSA001851.1	131.25	93.59	209.57	184.68	202.48	6.38	16.68	15.93	13.56	20.85	14.75
CSA001855.1	74.64	67.11	64.16	44.51	60.33	107.2	33.45	42.04	128.34	28.93	58.26
CSA001859.1	34.74	36.77	21.13	27.61	24.37	19.94	27.98	28.76	17.75	18.94	21.98
CSA001864.1	79.63	108.76	69.96	69.49	73.25	39.43	28.3	45.26	48.55	33.56	43.99
CSA001868.1	115.8	130.42	82.19	101.1	107.51	100.57	84.94	94.63	65.74	70.46	99.25
CSA001869.1	91.96	66.02	53.16	51.69	58.39	41.48	26.41	29.5	27.92	22.94	24.19
CSA001871.1	87.1	49.3	35.73	41.09	45.67	30.31	27.11	20.65	29.52	20.85	25.96
CSA001872.1	91.42	80.36	74.36	58.02	63.25	37.49	31.74	31.66	46.8	25.02	35.99
CSA001873.1	52.26	44.71	30.5	34.9	36.26	9.57	13.9	17.11	10.37	18.77	17.7
CSA001874.1	65.09	50.88	36.55	38	49.29	19.86	13.9	15.86	28.54	16.29	14.88
CSA001878.1	100.95	94.68	95.33	111.96	103.03	32.87	42.82	53.8	34.78	58.52	51.09
CSA001883.1	33.88	33.34	34.92	39.51	44.16	35.21	32.67	27.73	35.05	29.84	31.69
CSA001884.1	234.64	247.32	215.62	216.05	233.94	113.56	118.94	120.05	139.99	137.26	147.11
CSA001887.1	268.98	244.01	182.56	168.77	191.65	50.26	151.52	135.1	6.38	10.43	20.65
CSA001888.1	32.16	43.35	22.87	16.84	17.42	84.36	14.42	36.35	157.56	28.67	44.98
CSA001890.1	126.39	63.51	93.24	61.41	83.82	7.18	17.38	15.93	18.35	17.38	11.21
CSA001892.1	68.46	72.28	76.25	64.06	73.46	31.91	22.94	33.04	30.31	31.28	21.83
CSA001893.1	54.4	54.94	81.42	83.63	82.94	23.99	22.74	18.96	24.56	33.27	35.44
CSA001897.1	97.43	118.5	94.02	72.59	86.64	16.43	36.91	33.04	20.02	35.31	22.18
CSA001919.1	13.77	22.15	30.5	35.12	37.91	15.16	14.6	15.34	9.57	6.26	10.03
CSA001921.1	849.89	640.12	391.7	501.9	462.87	94.14	84.1	74.34	34.3	50.04	73.16
CSA001929.1	110.82	119.13	108.87	115.09	117.75	100.37	89.62	97.64	79.68	80.8	99.74
CSA001935.1	35.65	39.14	75.67	58.02	60.74	10.11	14.13	13.17	24.2	20.39	15.34
CSA001937.1	83.04	82.59	47.64	40.35	45.83	11.43	16.91	15.73	9.57	15.06	9.63
CSA001939.1	58.33	55.57	36.6	43.3	21.66	15.96	34.75	20.06	49.46	35.45	26.55
CSA001941.1	36.66	22.35	39.65	30.93	43.56	12.76	15.99	15.34	25.93	17.03	16.81
CSA001942.1	42.94	42.62	41.75	40.72	47.32	17.42	20.97	15.04	21.68	22.82	23.01
CSA001944.1	34.3	29.99	36.46	40.94	35.68	15.96	26.18	19.34	18.17	11.35	14.55
CSA001950.1	28.96	26.74	21.83	25.32	23.21	17.23	16.54	21.42	16.35	18.21	16.64
CSA001951.1	16.41	31.76	23.96	29.82	19.78	16.35	18.07	17.4	15.56	18.42	12.68
CSA001952.1	30.38	40.53	33.55	30.04	30.61	20.74	18.77	17.11	15.16	15.29	24.19
CSA001954.1	45.17	49.51	41.17	44.29	39.08	18.55	16.86	14.9	25.13	22.42	15.04
CSA001957.1	20.66	21.1	17.86	21.21	14.6	25.13	14.94	14.75	23.93	12.16	18.88
CSA001958.1	25.78	28.86	34.58	22.88	26.54	24.39	13.95	15.46	22.45	18.22	15.85
CSA001960.1	37.54	25.7	21.79	19.29	32.81	15.69	13.9	32.84	13.83	27.92	25.76
CSA001964.1	45.57	64.55	30.5	45.29	42.38	11.57	21.89	41.3	7.98	26.06	32.45
CSA001965.1	70.89	68.94	53.74	50.07	45.99	30.05	31.28	35.2	26.06	27.57	27.73
CSA001969.1	20.04	17.03	21.01	24.34	24.34	11.66	12.03	8.04	14.36	13.05	11.89
CSA001972.1	85.85	73.82	101.29	98.73	107.7	25.74	30.44	29.14	37.07	34.66	34.77
CSA001981.1	60.16	69.99	54.03	55.23	58.39	7.58	12.16	7.37	15.96	10.08	13.57
CSA001985.1	50.28	46.22	43.08	39.93	46.44	24.33	26.59	28.25	15.06	16.76	13.05
CSA001987.1	60.56	90.25	69.71	62.3	66.86	18.75	30.93	53.69	10.37	29.19	47.79
CSA001990.1	57.12	57.66	59.26	68.92	69.22	17.55	7.65	14.75	18.35	12.51	6.49
CSA001991.1	57.12	56.13	33.41	30.49	31.55	35.1	23.4	33.82	19.68	12.98	9.24
CSA001998.1	287.94	182.68	159.03	197.14	166.31	37.65	39.48	31.27	33.83	43.09	46.84
CSA001999.1	23.95	28.37	40.71	29.06	30.66	29.43	24.1	19.27	18.61	18.61	16.78
CSA002007.1	113.18	99.53	62.57	69.54	53.68	60.31	59.36	65.25	65.26	42.26	44.48
CSA002011.1	104.64	103.91	142.3	119.29	112.77	31.83	50.18	57.58	27.6	33.99	57.88
CSA002017.1	76.48	95.01	105.09	109.31	101.99	34.46	39.34	29.62	24.09	31.83	21.47
CSA002018.1	88.92	106.34	147.7	123.49	128.78	24.33	32.67	28.61	25.93	43.09	33.04
CSA002020.1	66.64	57.87	73.96	62.52	62.74	33.51	24.5	32.15	39.89	30.41	37.61
CSA002021.1	65.22	94.85	137.68	136.52	125.02	61.03	60.82	33.33	38.29	53.52	44.84
CSA002026.1	1210.62	1117.28	385.16	566.85	383.29	299.56	282.19	335.4	248.5	203.65	203.83
CSA002030.1	241.16	199.03	277.11	261.7	290.06	91.74	69.51	57.23	44.41	58.38	60.57
CSA002035.1	49.02	43.04	63.61	69.37	87.58	7.98	8.34	11.8	17.55	13.21	24.78
CSA002040.1	48.48	51.22	56.64	47.13	40.89	37.56	27.57	30.83	31.31	25.6	30.04
CSA002044.1	54.91	53.18	33.34	42.71	34.64	25.62	31.17	26.35	19.5	28.56	25.26
CSA002052.1	246.57	252.23	264.18	282.47	274.68	209.28	160.33	172.67	209.01	184.42	190.36
CSA002067.1	58.43	58.81	44.33	45.95	37.91	15.96	15.99	15.19	15.96	19.81	33.04
CSA002070.1	295.9	268.53	153.76	153.66	127.76	51.23	83.25	88.49	48.22	60	57.95
CSA002074.1	23.52	25.59	29.93	33.36	27.1	31.15	29.19	26.61	36.5	28.43	30.62
CSA002076.1	28.86	23.4	100.43	64.06	62.98	8.97	15.64	14.45	20.14	16.68	15.93
CSA002081.1	22.28	14.62	29.19	16.79	17.89	15.16	11.12	6.49	8.78	9.73	7.67
CSA002083.1	43.49	37.36	36.1	43.7	44.84	23.35	23.41	22.42	22.78	18.48	19.85
CSA002086.1	43.85	40.74	31.26	34.79	30.61	10.77	15.12	15.63	11.37	19.81	18.58
CSA002089.1	180.38	91.23	42.32	62.74	40.33	98.12	55.36	60.03	61.71	29.03	40.22
CSA002110.1	105.86	157.58	128.17	106.33	82.47	43.9	88.32	77.06	30.18	72.31	62.96
CSA002120.1	61.83	39.38	57.35	85.1	69.34	22.24	22.51	28.98	42.48	32.93	37.61
CSA002122.1	101.41	83.01	62.31	66.27	74.71	22.07	36.37	33.04	17.29	25.72	30.09
CSA002124.1	27.55	40.11	33.29	43.65	40.78	32.55	31.56	28.32	13.4	27.25	19.35
CSA002130.1	337.85	316.44	157.15	179.97	162.3	28.72	23.4	38.54	25.53	22.71	22.61
CSA002132.1	80.61	91.71	44.88	66.49	56.5	19.15	12.51	17.7	8.78	11.12	14.75
CSA002135.1	38.76	26.46	25.71	21.06	29.35	9.04	13.21	17.3	23.67	9.73	11.21
CSA002136.1	28.63	24.1	27.01	25.77	42.22	26.33	7.42	15.73	39.89	19.46	20.06
CSA002137.1	27.55	10.45	19.61	20.32	33.43	15.96	6.95	11.8	43.08	13.9	17.7
CSA002141.1	50.23	33.01	48.8	62.74	68.75	14.36	16.68	15.34	6.38	7.65	18.29
CSA002143.1	84.26	53.48	69.28	65.83	57.92	40.69	34.75	53.69	31.91	47.26	28.91
CSA002145.1	35.11	33.38	27.4	33.92	31.23	15.25	15.06	20.45	11.7	24.95	20.12
CSA002147.1	64.41	63.93	124.18	127.69	94.17	35.9	66.03	69.03	48.66	47.26	44.84
CSA002148.1	156.77	198.89	128.79	119.11	115.74	101.79	118.16	102.65	115.04	99.67	83.19
CSA002150.1	45.37	38.86	44.44	39.1	53.21	11.17	26.76	7.08	10.37	7.99	12.98
CSA002151.1	93.05	126.6	91.44	102.82	123.84	12.2	25.22	52.09	23.25	31.97	40.63
CSA002152.1	147.78	67.94	42.35	38.44	64.04	57.76	24.47	30.32	45.95	38.51	27.73
CSA002153.1	38.79	32.22	33.98	33.53	36.67	17.25	14.68	16.67	16.66	13.64	9.81
CSA002155.1	46.79	45.9	53.62	54.31	58.69	95.22	48.61	57.78	147.93	60.37	69.53
CSA002166.1	155.96	141.06	112.59	118.14	118.1	40.53	26.55	30.21	19.47	16.54	34.1
CSA002167.1	156.16	132.87	113.72	74	89.7	28.72	28.5	34.22	19.15	19.81	13.27
CSA002170.1	65.83	64.14	90.84	90.13	84.99	21.14	15.29	11.5	60.23	41.01	53.69
CSA002171.1	68.06	54.82	76.68	77.49	71.29	31.59	45.46	47.67	20.26	29.89	31.03
CSA002174.1	36.54	41.11	50.02	47.98	50.38	22.26	23.28	26.14	19.47	18.63	19.82
CSA002180.1	11.04	13.48	27.99	29.6	33.43	14.16	8.51	7.96	12.76	21.55	12.83
CSA002183.1	17.76	26.04	45.82	38.44	45.75	15.56	19	15.53	22.34	22.82	25.37
CSA002186.1	38.69	14.73	30.83	28.17	34.02	33.31	10.25	8.85	34.5	9.38	10.03
CSA002187.1	39.29	29.25	40.96	37.11	37.2	38.29	13.21	13.57	23.14	8.34	12.98
CSA002197.1	39.7	77.3	51.41	38.88	36.26	15.16	27.11	37.17	19.15	44.48	42.48
CSA002200.1	29.84	25.4	32.24	42.71	37.35	13.47	12.36	10.03	19.06	35.99	29.89
CSA002205.1	39.57	32.45	27.74	26.65	25.11	19.41	14.83	13.96	18.61	16.68	14.35
CSA002211.1	74.99	53.02	30.5	32.79	40.39	24.38	22.39	29.24	20.92	16.91	22.35
CSA002214.1	372.28	206.62	149.45	156.85	130.67	112.48	76.11	96.16	23.93	27.8	27.43
CSA002220.1	580.9	478.97	553.92	590.27	608.05	34.57	75.3	72.57	40.42	34.75	36.18
CSA002229.1	17.01	32.17	23.53	22.97	36.73	10.37	4.87	12.98	17.55	17.38	17.7
CSA002230.1	51.95	52.33	62.96	66.66	63.92	35.4	20.5	25.66	20.14	22.51	16.88
CSA002231.1	123.15	138.93	120.91	121.5	133.73	102.51	104.95	84.07	70.2	69.16	85.25
CSA002232.1	83.85	109.89	94.55	95.87	86.17	37.49	29.19	35.4	44.67	32.67	37.76
CSA002233.1	113.43	128.27	125.63	93.81	89.31	58.5	58.61	43.46	57.18	61.39	53.1
CSA002238.1	13.37	10.45	52.72	66.27	71.1	33.51	16.68	8.26	122.06	41.01	38.94
CSA002244.1	19.65	14.42	18.3	19.88	19.54	9.97	9.73	8.85	15.16	14.94	5.6
CSA002246.1	186.62	242.01	178.62	145.24	152.51	109.46	95	130.16	92.88	79.75	101.1
CSA002247.1	61.05	128.27	118.95	114.83	81.89	19.86	31.49	17.05	28.88	23.77	16.4
CSA002248.1	39.29	35.93	24.62	25.4	28.96	29.12	20.16	23.01	7.58	12.51	10.91
CSA002250.1	73.82	65.42	43.18	48.35	47.71	33.59	27.26	28.12	15.25	16.83	10.22
CSA002252.1	84.46	70.09	58.44	69.86	71.05	28.42	33.1	26.11	25.13	36.32	32.74
CSA002254.1	52.66	44.29	31.37	55.67	45.67	16.75	53.52	40.12	11.17	31.28	28.91
CSA002265.1	18.63	17.13	18.74	18.11	14.13	20.74	15.99	20.06	12.76	17.38	23.6
CSA002276.1	23.8	15.67	17.54	16.9	18.25	12.56	13.55	8.41	12.96	11.29	14.45
CSA002277.1	35.66	31.69	34.72	35.6	37.26	16.35	14.92	15.68	17.27	19.89	20.24
CSA002280.1	35.65	49.1	27.67	34.9	26.37	15.96	18.42	17.7	8.38	13.9	32.15
CSA002282.1	51.58	43.87	53.3	57.73	54.47	19.41	16.91	12.98	25.79	22.24	25.37
CSA002283.1	41.72	39.07	50.32	56.33	60.51	24.33	8.69	19.47	20.74	14.94	13.27
CSA002298.1	69.27	68.18	79.52	79.75	73.51	41.44	26.99	38.77	36.92	34.29	32.38
CSA002308.1	17.42	25.91	20.91	16.35	17.89	7.18	9.04	12.39	9.57	20.85	10.03
CSA002311.1	473.55	350.77	118.73	159.05	143.38	82.17	133.1	152.51	80.18	115.03	142.77
CSA002313.1	29.33	33.09	26.58	27.22	25.62	13.48	22.45	22.3	17.63	24.05	18.7
CSA002315.1	230.8	221.35	100.32	106.87	125.31	29.72	34.23	44.91	15.25	21.12	23.01
CSA002317.1	25.06	36.8	41.33	45	36.91	20.99	18.07	18.47	35.4	34.06	29.13
CSA002319.1	116.26	93.18	179.95	93.67	130.43	13.56	18.77	11.21	9.57	11.82	16.52
CSA002320.1	349.87	335.24	120.98	183.06	119.76	72.06	132.76	109.14	99.46	133.92	110.72
CSA002324.1	27.14	15.46	31.37	26.95	28.25	12.76	8.34	11.8	19.94	20.85	11.21
CSA002328.1	42.94	45.96	58.96	58.32	57.29	13.83	24.56	21.63	14.89	36.37	27.73
CSA002330.1	58.54	58.08	77.99	60.09	52.74	24.33	33.36	23.3	37.1	28.84	31.86
CSA002332.1	57.93	106.96	94.55	19	35.32	12.76	25.02	208.26	40.69	40.31	211.8
CSA002333.1	56.4	51	63.73	58.24	64.75	44.14	34.1	39.82	39.4	40.16	50.51
CSA002334.1	28.56	30.5	58.38	43.08	49.91	5.98	4.87	10.91	17.55	17.38	8.55
CSA002335.1	2160.04	2136.12	2207.28	2333.24	2356.82	1700.67	1235.39	1421.58	1818.74	1734.3	1222.53
CSA002343.1	29.44	22.42	28.46	35.93	29.35	5.58	16.45	15.53	30.58	13.67	15.53
CSA002346.1	78.39	66.64	82.78	87.48	83.58	8.38	6.95	7.67	12.76	10.77	15.04
CSA002350.1	13.98	16.61	42.81	89.14	44.62	56.44	14.25	6.93	40.89	15.64	15.63
CSA002351.1	66	49.21	69.48	76.54	66.1	42.58	37.64	41.84	47.43	44.38	49.65
CSA002354.1	190.8	190.95	376.45	297.34	340.44	116.47	163.34	155.16	317.51	379.5	272.56
CSA002357.1	74.33	49.1	154.24	125.26	117.01	11.97	8.69	5.6	23.93	14.6	12.39
CSA002363.1	101.54	85.38	75.23	83.8	84.13	60.63	48.65	40.12	82.17	58.38	49.56
CSA002364.1	72.24	58.01	65.5	87.55	87.97	48.66	40.54	36.68	67.67	56.88	42.97
CSA002365.1	71.7	53.48	16.12	19.22	21.9	30.31	30.58	30.09	8.78	15.99	15.34
CSA002366.1	63.19	41.78	15.69	14.58	24.01	22.34	15.99	18.29	10.37	12.51	11.8
CSA002372.1	55.9	38.86	41.83	18.11	37.67	16.75	17.38	12.98	9.57	5.56	8.85
CSA002375.1	43.9	49.56	61.49	55.45	49.79	20.14	22.07	17.77	28.42	22.59	21.83
CSA002377.1	251.56	256.13	230.71	223.12	252.39	13.96	20.5	22.12	19.15	35.1	28.61
CSA002378.1	203.36	217.27	202.6	211.63	210.95	18.35	11.12	16.52	12.76	33.36	20.65
CSA002383.1	41.21	41.01	42.31	53.88	57.37	15.36	16.35	21.3	17.97	13.94	23.29
CSA002384.1	22.28	19.59	18.74	17.34	19.48	22.14	17.2	18.51	22.34	20.59	16
CSA002388.1	140.57	127.86	55.77	38.44	41.44	31.11	34.06	41.89	30.31	11.82	12.39
CSA002397.1	33.89	41.09	35.29	44.18	23.07	14.89	27.34	20.25	21.28	20.85	34.41
CSA002406.1	36.86	31.55	46.29	41.97	42.5	9.37	14.94	10.32	25.53	18.59	10.77
CSA002407.1	198.29	146.66	83.33	74.56	82.05	40.09	52.82	53.54	35.9	42.75	37.17
CSA002409.1	192.82	156.69	73.63	59.65	68.75	46.27	61.86	56.05	33.51	61.86	44.84
CSA002411.1	39.29	29.46	21.46	26.62	21.42	25.93	10.95	15.93	37.69	14.77	16.08
CSA002416.1	68.7	46.48	85.94	92.08	106.58	16	16.81	15.3	12.16	13.25	16.63
CSA002423.1	41.62	30.71	47.82	40.76	43.79	27.43	24.85	35.1	35.2	25.2	27.58
CSA002426.1	61.98	59.12	95.2	114.21	117.48	23.53	26.76	28.32	36.3	41.36	45.72
CSA002427.1	119.5	107.9	89.1	83.61	90.17	28.92	25.2	26.84	24.13	16.68	29.06
CSA002428.1	25.93	32.17	21.79	24.3	20.25	28.72	20.85	21.24	11.17	4.87	9.44
CSA002429.1	439.53	366.23	273.95	356.66	265.93	91.34	201.39	133.92	63.82	110.34	94.1
CSA002430.1	24.42	27.4	13.01	18.37	17.42	25.76	19.46	15.85	15.72	10.52	11.55
CSA002432.1	138.95	33.01	59.26	96.76	88.05	11.97	12.51	38.94	23.93	24.33	10.62
CSA002433.1	26.06	34.54	38.2	25.33	38.46	11.17	11.82	9.63	18.88	9.73	24.19
CSA002437.1	26.4	31.55	99.27	45.87	58.54	8.38	10.2	15.44	13.7	15.41	20.65
CSA002439.1	163.15	131.09	106.97	85.27	101	44.87	32.15	29.79	42.28	35.27	29.5
CSA002448.1	91.55	109.89	74.94	76.88	90.41	11.17	10.43	27.73	17.55	20.16	21.24
CSA002452.1	10.13	20.89	15.25	16.35	23.07	7.98	11.82	12.98	18.35	5.56	5.9
CSA002453.1	71.7	44.71	35.73	41.97	29.67	33.51	28.5	14.75	17.55	9.73	17.11
CSA002463.1	17.22	25.49	56.21	32.47	33.2	25.13	14.94	16.22	12.76	9.38	9.73
CSA002466.1	95.76	88.16	80.69	64.86	61.03	150.14	86.05	95.57	109.29	61.3	65.25
CSA002471.1	26.55	33.52	20.24	22.67	18.98	15.4	12.67	14.11	23.32	19.09	22.87
CSA002473.1	23.77	25.37	31.27	23.46	25.06	19.28	14.17	16.03	16.04	15.94	16.65
CSA002474.1	21.47	22.56	22.66	19	14.6	10.37	13.21	14.16	16.75	6.26	7.67
CSA002477.1	562.68	699.87	327.87	178.71	273.58	745.51	657.52	821.23	329.48	308.95	325.37
CSA002481.1	24.51	15.88	10.02	12.59	11.54	22.34	10.77	15.04	9.57	11.12	7.08
CSA002485.1	35.36	42.08	33.55	51.56	42.18	16.75	13.5	24.44	9.68	10.33	19.05
CSA002500.1	41.32	35.93	44.73	66.13	57.13	42.82	23.63	30.09	37.76	15.99	19.86
CSA002506.1	17.42	18.8	33.11	31.81	30.61	11.97	9.04	11.8	11.97	8.34	12.39
CSA002509.1	21.6	25.91	35.58	39.62	35.63	15.96	8.57	12.78	13.03	10.66	7.86
CSA002512.1	67.29	83.83	60.29	52.52	57.74	72.5	66.11	48.52	48.26	48.39	57.82
CSA002516.1	22.01	33.64	24.84	19.81	21.66	24.99	17.38	15.93	27.39	12.51	12.88
CSA002525.1	842.6	922.57	1053.97	912.35	1037.34	126.05	158.47	161.06	180.29	208.52	212.39
CSA002526.1	11.34	14.62	12.2	15.02	16.48	6.38	14.6	8.85	14.36	10.43	14.75
CSA002530.1	254.94	227.72	204.03	213.1	214.31	126.84	94.99	108.83	138.12	116.07	106.55
CSA002531.1	314.76	360.17	498.88	322.97	375.29	112.48	143.88	151.62	112.48	148.74	93.21
CSA002534.1	32.76	30.62	23.65	26.13	26.98	14.47	14.39	11.72	9.92	16.38	8.26
CSA002536.1	58.18	64.09	57.68	64.23	64.19	18.2	29.39	38.8	26.58	39.76	40.05
CSA002537.1	118.23	94.85	90	116.01	115.9	58.24	49.55	47.7	91.18	39.72	67.59
CSA002548.1	34.97	59.33	61.73	50.37	55.25	19.68	16.91	26.35	22.6	18.07	26.55
CSA002561.1	418.46	104.56	133.65	179.93	176.81	64.62	28.84	12.83	197.65	56.65	45.72
CSA002562.1	36.66	45.54	35.51	32.47	35.55	17.55	14.94	15.04	12.76	14.94	17.4
CSA002568.1	266.06	356.74	711.21	334.65	359.07	64.27	63.4	47.33	65.59	64.25	60.44
CSA002574.1	45.78	77.3	127.66	118.41	76.75	23.14	17.38	31.86	31.91	41.01	7.08
CSA002575.1	125.71	155.43	257.36	29.75	238.89	25.79	59.08	53.1	9.84	155.92	114.26
CSA002577.1	78.18	76.05	91.93	81.74	81.93	27.92	35.45	35.99	16.75	21.55	13.57
CSA002579.1	43.75	48.89	43.79	49.93	45.2	17.55	33.02	26.55	27.52	23.63	19.76
CSA002581.1	382.57	233.99	154.94	179.55	201.96	240.21	148.74	153.63	149.1	106.34	135.22
CSA002588.1	49.87	63.18	43.13	43.3	43.17	28.98	44.41	41.89	24.2	47.11	39.13
CSA002589.1	167.36	143.61	190.53	209.7	181.99	23.7	35.05	48.46	40.74	50.74	95.2
CSA002602.1	1698.56	1967.31	2527.52	2273.24	2258.03	399.84	482.37	393.15	277.14	545.62	551.85
CSA002604.1	182.29	116.99	62.96	112	83.11	96.93	88.62	134.51	20.34	21.2	17.99
CSA002605.1	318.81	180.64	93.68	130.63	129.49	192.26	198.79	233.63	18.35	25.95	49.56
CSA002614.1	32.33	32.67	16.73	21.91	21	19.31	9.31	9.68	10.21	10.15	10.5
CSA002616.1	82.23	98.19	10.02	15.91	9.89	55.84	93.14	33.63	27.92	19.46	11.21
CSA002618.1	113.63	117.62	180.82	189.98	198.24	95.73	74.02	111.21	122.06	99.74	136.28
CSA002623.1	22.28	29.31	66.97	52.77	68.14	16.41	14.1	14.75	30.88	33.56	23.01
CSA002624.1	20.66	35.1	16.56	9.72	10.36	9.57	9.04	27.73	14.36	9.73	18.29
CSA002625.1	112.66	116.6	93.05	154.77	146.53	90.59	66.25	100.74	109.94	79.32	89.08
CSA002627.1	141.31	137.33	72.98	67.16	66.55	67.95	45.3	50.54	49.46	26.99	35.79
CSA002628.1	35.78	32.59	14.09	18.85	22.29	13.03	14.83	12.98	10.91	9.04	8.45
CSA002629.1	112.7	107.8	104.48	117.17	105	155.4	96.06	82.83	102.75	89.94	78.23
CSA002631.1	170.41	129.11	113.14	162.44	142.2	35.9	26.64	30.09	22.34	24.56	28.51
CSA002646.1	19.44	29.25	26.14	30.93	21.19	22.34	11.12	24.78	8.78	30.58	28.32
CSA002663.1	107.48	109.89	107.62	126.8	124.63	32.71	35.22	46.02	26.33	32.2	32.84
CSA002672.1	81.78	85.52	96.92	96.46	91.14	23.22	34.13	34.35	29.34	38	32.78
CSA002673.1	31.19	40.53	40.08	46.39	35.79	7.18	7.65	14.16	14.36	11.12	18.88
CSA002675.1	93.17	86.49	68.84	74.67	83.34	51.06	35.45	31.86	31.11	41.01	44.84
CSA002676.1	113.99	117.91	104.83	105.77	96.91	53.77	44.76	52.51	58.87	50.88	51.21
CSA002677.1	57.9	74.44	69.08	77.72	83.96	14.97	21.39	18.47	15.59	16.68	18.2
CSA002678.1	121.49	207.77	86.19	255.81	153.93	29.08	90.11	111.5	60.19	96.8	162.24
CSA002680.1	17.66	18.72	13.33	15.29	17.14	12.76	8.76	7.08	13.72	8.9	13.22
CSA002681.1	20.66	27.58	26.58	27.83	25.9	13.56	27.11	14.75	12.76	13.21	9.44
CSA002691.1	79.4	74.79	82.35	76.43	69.69	11.97	20.85	11.8	5.58	12.51	10.03
CSA002692.1	60.74	32.22	226.57	164.74	221.34	61.92	76.67	27.32	83.96	61.82	61.17
CSA002694.1	14.99	10.03	15.69	14.14	15.07	7.98	5.56	6.49	14.36	11.12	8.85
CSA002699.1	484.57	403.21	130.62	137.14	119.13	58.87	35.73	78.82	24.89	20.3	40.59
CSA002700.1	62.67	57.54	72.76	75.86	73.13	73.87	64.29	52.03	67.17	60.75	64.13
CSA002708.1	106.94	142.06	72.33	77.32	81.46	23.14	14.6	15.34	7.18	6.95	19.47
CSA002711.1	44.97	35.24	18.44	19.88	26.37	14.89	17.38	17.89	11.97	10.89	14.35
CSA002712.1	694.61	776.66	950.36	719.45	794.36	134.58	200.73	154.39	136.26	223.18	194.92
CSA002716.1	30.13	32.01	34.39	40.34	28.4	18.1	20.59	18.93	24.43	18.13	19.01
CSA002717.1	24.31	16.5	20.04	32.69	22.13	17.95	7.99	12.68	9.97	13.9	12.68
CSA002718.1	20.66	12.74	27.89	37.78	51.8	16.75	8.34	6.49	10.37	10.77	10.32
CSA002721.1	25.52	37.1	37.21	34.2	26.18	31.59	39.76	33.04	46.91	36.84	29.14
CSA002722.1	28.36	31.34	79.73	66.71	70.16	14.36	14.6	11.8	33.51	37.53	39.53
CSA002724.1	64.41	68.11	115.9	73.34	75.81	51.06	29.19	38.94	64.62	52.82	59
CSA002726.1	275.46	134.54	161.65	170.98	174.69	163.54	118.16	146.31	63.82	61.16	7.67
CSA002730.1	66.97	59.1	53.06	49.29	52.27	78.36	57.38	60.57	55.58	50.2	52.25
CSA002737.1	152.32	166.3	96.29	114.87	122.9	82.97	99.39	116.22	74.19	94.53	63.13
CSA002739.1	65.05	63.65	34.35	48.49	49.29	20.41	39.15	83.19	16.55	16.91	33.38
CSA002743.1	32.48	26.7	38.58	48.96	43.41	12.76	10.24	15.45	15.81	15.1	15.13
CSA002744.1	146.16	125.52	99.17	100.51	94.98	52.33	54.42	81.83	46.91	54.63	42.36
CSA002769.1	37.27	30.29	56.31	50.48	58.27	20.14	11.64	9.73	31.71	27.8	19.76
CSA002770.1	29.57	32.59	30.06	33.36	40.02	18.35	14.6	28.32	9.17	26.76	18.29
CSA002772.1	41.32	29.25	105	72.46	91.35	31.11	11.82	10.62	23.14	26.41	21.83
CSA002774.1	144.62	201.6	266.22	185.78	236.14	83.37	111.9	59.88	64.22	126.5	171.68
CSA002775.1	113.83	77.3	190.4	168.77	166.22	14.36	34.06	25.37	43.08	39.62	31.86
CSA002776.1	106.34	96.1	156.85	149.78	176.34	23.14	33.36	31.27	50.66	39.27	42.48
CSA002778.1	108.36	132.45	96.73	89.69	100.3	177.9	66.38	66.37	153.17	71.94	62.83
CSA002780.1	62.4	59.07	59.23	61.88	60.62	22.21	28.21	34.78	25.82	32.15	44.93
CSA002782.1	101.68	80.64	63.61	73.78	80.52	22.34	21.55	20.65	22.34	20.16	19.47
CSA002787.1	154.62	171.94	42.05	74.23	83.72	12.21	24.67	51.5	12.68	18.84	43.89
CSA002788.1	146.24	122.01	33.11	61.41	52.74	13.56	14.6	22.42	10.37	10.43	44.84
CSA002789.1	28.36	30.29	35.73	27.83	33.31	16.55	12.51	14.01	11.57	12.68	7.96
CSA002792.1	99.93	80.46	31.02	49.55	44.41	43.79	70.8	73.09	27.79	47.5	49.59
CSA002795.1	27.14	38.89	61.4	50.78	61.15	27.52	16.73	18.46	48.26	44.53	36.87
CSA002796.1	354.86	333.43	365.12	383.94	379.52	22.34	22.94	28.91	23.14	27.11	21.24
CSA002798.1	501.2	519.94	375.44	357.6	372.46	398.63	356.08	367.14	395.49	312.25	320.65
CSA002800.1	420.44	635.83	424.76	367.42	456.98	112.58	120.59	107.37	118.47	133.37	141.52
CSA002805.1	254.4	322.15	395.62	310.49	294.65	32.31	39.44	29.35	32.71	49	35.99
CSA002808.1	17.42	24.44	21.35	32.25	34.14	19.15	10.08	13.57	12.76	24.33	14.75
CSA002810.1	53.88	59.33	20.48	23.68	25.99	28.72	29.89	26.78	17.07	19.18	19.82
CSA002811.1	35.51	36.35	46.91	45.65	47.4	9.31	10.89	5.9	8.78	9.27	11.99
CSA002812.1	108.19	100.46	80.17	89.78	84.55	26.33	32.17	44.08	37.49	38.28	51.54
CSA002813.1	81.53	105.32	37.59	54.08	57.01	35.32	43.51	43.03	11.43	27.89	33.35
CSA002815.1	95.06	150.42	60.71	80.41	86.96	28.18	36.14	50.54	21.28	37.3	40.71
CSA002816.1	36.46	45.63	64.92	62.38	58.86	37.02	30.03	37.88	38.29	33.92	47.43
CSA002828.1	77.78	64.03	67.43	82.73	81.34	30.31	25.37	24.19	49.06	41.01	32.45
CSA002829.1	83.61	63.01	79.39	111.16	73.17	37.34	25.16	29.38	41.96	37.39	34.81
CSA002830.1	87.91	83.15	101.52	139.61	97	45.07	43.44	26.84	75.79	74.37	38.64
CSA002833.1	32.81	22.56	59.26	56.11	69.22	7.98	9.04	9.44	15.16	29.89	37.76
CSA002844.1	288.43	329.56	244.21	263.54	226.02	43.88	75.24	83.04	38.29	70.03	67.4
CSA002849.1	119.23	117.97	74.94	70.25	67.81	51.06	35.91	43.85	52.92	48.65	46.8
CSA002862.1	162.85	148.33	460.54	224.88	285.82	29.52	22.94	7.67	23.14	43.79	6.49
CSA002863.1	201.74	180.08	565.54	246.53	372.46	43.88	29.19	8.26	29.52	55.6	15.34
CSA002864.1	33.76	36.49	47.93	71.13	62.94	26.33	18.54	14.16	17.02	16.68	24.97
CSA002865.1	48.53	57.58	42.79	49.31	35.88	33.67	36	27.61	24.57	36.28	37.52
CSA002873.1	128.78	130.97	116.25	97.28	97.6	152.37	153.54	154.03	115.24	119.3	131.99
CSA002892.1	108.57	82.1	78.43	82.84	84.52	77.38	46.92	52.8	68.61	68.12	56.93
CSA002893.1	111.96	105.38	120.05	120.92	124.81	99.89	72.76	65.68	112.36	89.92	86.16
CSA002896.1	47.4	74.09	63.76	61.41	67.18	26.59	21.55	26.74	41.48	59.55	53.1
CSA002903.1	9.45	10.03	14.67	13.99	12.56	11.43	11.12	18.29	7.71	6.48	11.6
CSA002906.1	72.92	87.33	149.88	136.96	127.61	15.96	19.46	21.24	11.17	25.02	11.21
CSA002918.1	122.83	135.11	98.44	80.66	86.84	48.1	59.48	49.47	36.98	38.97	38.18
CSA002922.1	57.12	83.77	42.92	47.27	50.62	15.16	37.19	46.02	38.29	22.24	14.16
CSA002923.1	45.17	55.99	41.61	49.48	34.84	7.58	17.03	15.34	12.37	19.81	13.27
CSA002924.1	167.83	190.53	127.47	139.74	126.87	58.92	67.91	69.53	42.97	44.58	63.89
CSA002930.1	141.78	107.8	130.71	189.1	147.38	19.15	68.81	34.22	31.11	41.7	34.22
CSA002932.1	34.33	42.83	28.87	30.15	31.73	16.55	21.12	21.31	11.57	17.38	10.62
CSA002933.1	83.6	78.88	50.04	60.05	51.04	59.62	60.39	76.21	47.74	46.08	47.65
CSA002938.1	125.88	77.46	91.61	86.04	91.76	121.26	55.95	66.67	122.66	46.57	47.86
CSA002945.1	50.37	35.65	46.48	28.28	44.58	15.16	19.46	17.3	32.44	35.68	20.45
CSA002946.1	120.11	126.5	129.84	91.35	103.24	24.53	32.49	14.6	21.74	16.86	12.09
CSA002948.1	81.83	92.49	90.39	85.63	77.91	75.72	98.07	104.16	47.21	61.73	64.25
CSA002953.1	22.48	20.89	19.17	16.46	21.66	8.78	15.64	14.16	10.17	9.9	9.73
CSA002959.1	27.34	27.3	32.17	28.86	36.34	15.56	17.26	16.71	9.57	12.39	14.45
CSA002960.1	32.07	27.23	32.53	29.53	32.1	15.82	17.84	10.42	16.22	10.66	15.44
CSA002966.1	31.87	38.02	29.27	23.64	34.37	31.38	15.76	25.17	36.56	22.47	23.7
CSA002969.1	20.25	14.62	20.04	17.01	26.6	11.17	14.25	15.04	8.78	10.08	12.39
CSA002970.1	133.12	113.34	113.28	134.14	113.72	18.35	27.98	37.98	27.52	22.07	26.77
CSA002974.1	81.44	217.65	167.46	145.34	175.6	166.81	113.58	104.42	270.94	153.87	203.52
CSA002975.1	33.12	45.46	36.03	47.72	45.27	19.47	23.21	16.99	34.62	32.98	21.68
CSA002979.1	27.14	50.98	103.26	128.57	131.37	31.91	17.38	13.57	34.3	25.02	14.75
CSA002988.1	125.78	95.68	116.55	115.31	113.01	11.17	31.28	13.57	20.74	23.63	27.14
CSA002993.1	74.67	66.64	74.53	87.12	93.59	72.47	66.16	83.89	72.27	71.05	83.82
CSA002998.1	55.9	73.75	75.81	55.23	66.16	13.56	17.72	14.16	8.78	25.72	20.65
CSA003004.1	35.85	48.68	33.77	33.58	43.79	54.65	46.22	24.78	29.92	22.94	21.53
CSA003005.1	35.21	35.2	30.5	34.35	29.86	29.05	24.67	28.12	26.39	27.16	26.65
CSA003006.1	47.34	42.79	38.97	50.51	44.88	37.53	36.71	40.28	34.59	43.57	41.38
CSA003012.1	53.77	69.09	46.86	48.32	39.43	15.6	15.74	16.47	10.73	20.47	16.84
CSA003021.1	43.95	31.86	41.83	38.55	45.44	31.51	31.8	23.01	38.09	30.41	30.38
CSA003028.1	27.3	30.42	35.81	54.43	48.59	15.8	21.69	21.36	12.6	18.77	18.05
CSA003040.1	56.85	60.29	72.89	62.41	60.67	23.21	28.11	21.33	27.64	37.81	27.14
CSA003041.1	145.56	136.63	140	148.06	130.13	249.73	150.6	129.08	211.6	116.27	120.64
CSA003044.1	25.89	27.65	22.66	26.77	24.57	31.05	13.67	16.86	35.44	18.94	17.7
CSA003047.1	33.22	40.53	31.15	22.53	34.37	10.77	21.55	10.03	6.38	12.16	10.03
CSA003052.1	76.83	71.87	77.17	89.94	86.96	29.25	32.44	32.19	36.61	54.14	45.1
CSA003053.1	33.27	42.62	21.29	28.53	27.04	18.91	20.75	13.4	18.01	15.59	12.39
CSA003054.1	37.11	46.96	35.9	40.03	39.74	26.01	24.33	22.3	22.98	16.96	16.64
CSA003055.1	36.05	33.84	66.66	44.18	45.67	18.35	20.85	24.19	29.52	17.38	30.09
CSA003056.1	36.94	36.77	35.99	37.29	34.37	25.69	28.08	19.59	22.82	20.85	18.05
CSA003059.1	100.46	100.7	51.41	60.53	72.04	68.61	51.43	37.17	36.7	27.8	47.79
CSA003061.1	49.42	40.32	37.03	31.15	45.79	192.86	37.19	48.67	60.43	38.05	55.75
CSA003062.1	32.41	23.4	23.53	19	16.01	105.3	15.99	20.65	47.87	15.29	18.88
CSA003064.1	10.23	10.24	13.07	12.92	14.71	7.78	7.3	9	12.37	10.95	11.06
CSA003074.1	124.23	141.78	259.39	219.88	186.31	43.61	51.2	32.25	45.21	36.84	47.79
CSA003078.1	334.36	332.59	238.33	224.35	192.4	134.34	116.35	143.83	82.49	162.78	122.95
CSA003086.1	955.62	673.54	474.92	855.36	580.59	364.58	444.14	539.82	422.02	277.33	420.65
CSA003088.1	55.09	86.07	170.8	67.6	133.73	19.15	13.9	21.24	11.17	55.6	14.75
CSA003095.1	130.81	123.11	81.44	93.49	104.6	93.9	88.45	100.94	124.21	46.33	59.38
CSA003107.1	23.29	24.65	27.01	17.67	20.95	23.93	35.45	33.92	34.7	22.24	32.15
CSA003118.1	170.27	144.15	111.68	70.54	74.08	26.86	26.18	42.67	26.06	13.67	27.92
CSA003119.1	36.62	42.45	28.06	23.77	30.51	12.76	18.35	12.04	14.68	10.15	10.27
CSA003122.1	139.42	186.28	57.37	48.38	43.79	96.39	110.17	99.7	47.07	48.88	25.27
CSA003125.1	64.61	70.3	68.95	64.62	79.22	14.16	24.5	26.99	31.91	29.02	9.29
CSA003126.1	77.37	85.83	93.02	65.2	77.76	19.26	32.47	22.25	32.71	30.09	21.95
CSA003127.1	1353.55	1158.78	469.25	391.45	417.51	869.82	1112.78	608.84	359.26	323.43	322.52
CSA003130.1	58.94	76.46	41.5	49.15	39.32	17.55	16.51	26.55	8.97	13.9	10.62
CSA003131.1	34.23	24.44	44.88	46.61	49.21	9.17	11.47	18.29	10.37	15.64	10.03
CSA003133.1	41.12	37.5	61.87	49.37	47.44	12.96	17.38	20.35	15.16	20.85	19.47
CSA003137.1	17.42	13.37	38.34	45.07	35.79	9.57	9.04	15.34	12.76	15.29	14.75
CSA003138.1	73.18	63.98	71.72	81.9	75.94	39.66	39.87	31.53	32.33	37.73	36.46
CSA003140.1	101.98	136.42	80.28	77.21	77.58	48.07	31.63	35.99	40.69	22.07	26.25
CSA003143.1	98.77	76	50.62	54.98	65.83	33.48	24.52	56.7	26.46	24.31	28.42
CSA003144.1	150.69	124.51	186.05	170.1	171.87	9.57	22.94	26.55	18.35	6.95	20.65
CSA003155.1	79.44	42.02	70.29	59.79	70.58	21.89	12.66	7.86	57.26	26.88	25.24
CSA003156.1	191.2	213.93	114.15	91.46	96.06	52.65	36.14	40.12	27.12	32.67	30.09
CSA003157.1	39.9	39.9	22.22	52.13	29.19	8.78	27.8	29.2	9.57	11.12	26.55
CSA003160.1	46.83	42.87	44.88	46.04	36.26	22.18	33.08	27.96	19.47	15.85	17.93
CSA003162.1	150.24	173.19	180.33	247.91	243.97	75.39	86.27	76.84	173.11	125.89	185.91
CSA003167.1	63.9	50.24	37.25	37.22	42.97	16.35	28.15	19.47	24.33	31.8	38.2
CSA003168.1	24.31	29.71	31.41	28.28	26.75	11.73	14.25	10.86	21.94	14.04	14.75
CSA003171.1	75.02	74.98	78.45	60.8	63.21	49.37	39.66	36.84	47.62	26.11	26.91
CSA003175.1	318.81	488.86	409.56	375.99	382.35	18.35	54.91	71.39	14.36	50.74	47.2
CSA003176.1	59.63	64.93	71.63	71.66	64.84	20.02	29.89	26.43	19.15	31.28	23.13
CSA003182.1	32	32.8	20.91	21.43	20.95	11.97	10.77	10.03	17.95	15.64	11.8
CSA003197.1	108.57	65.6	154.67	170.1	136.08	8.78	34.75	34.81	27.92	51.43	46.02
CSA003211.1	37.56	39.69	101.71	67.03	66.53	11.62	15.59	17.53	24.16	24.53	19.64
CSA003212.1	38.48	37.4	124.61	86.82	84.99	15.56	10.77	21.83	25.53	35.45	25.07
CSA003216.1	285.59	301.83	265.78	303.53	232.02	133.53	85.41	98.16	131.03	112.6	67.48
CSA003220.1	760.36	619.09	468.53	435.93	465.85	509.23	449.7	528.61	383.19	417.26	401.77
CSA003222.1	103.98	27.86	18.16	25.63	19.31	55.58	9.96	5.7	85.36	10.2	13.76
CSA003232.1	410.23	364.68	372.07	438.82	433.08	291.77	210.82	259.43	313.52	217.3	304.45
CSA003234.1	165.68	167.13	196.07	206.77	183.64	25.53	40.31	28.32	37.49	43.79	51.33
CSA003236.1	55.4	62.78	52.61	45.51	46.97	17.15	24.33	40.56	15.36	33.71	27.88
CSA003243.1	1998.19	1230.23	1075.9	1125.75	1075.48	227.36	180.49	265.29	224.43	197.63	264.3
CSA003244.1	32.81	41.92	63.76	57.63	54.94	148.42	39.88	37.76	118.26	22.51	22.14
CSA003252.1	26.42	26.7	15.88	19.54	23.12	23.31	19	17.57	14.18	15.68	13.37
CSA003258.1	15.8	17.34	9.37	20.1	14.36	11.57	16.68	8.55	11.97	6.95	8.26
CSA003259.1	81.22	98.61	59.36	50.15	53.21	23.93	21.37	27.58	21.34	19.98	23.16
CSA003265.1	31.13	27.29	38.14	46.02	46.98	17.61	17.91	14.97	17.98	24.06	25.23
CSA003266.1	2219.51	1669.65	3117.9	2638.53	3035.96	175.51	2246.42	1802.64	446.75	2656.5	1430.37
CSA003268.1	28.66	30.5	66.12	80.19	60.15	12.56	8.51	19.47	22.54	34.75	22.42
CSA003275.1	9.32	15.88	15.69	21.65	27.31	12.76	13.21	11.21	11.97	7.65	8.26
CSA003284.1	55.5	54.11	39.87	34.9	44.73	24.33	24.67	42.77	29.52	25.02	22.42
CSA003290.1	25.82	32.07	61.76	80.08	65.92	20.34	33.71	21.09	31.11	72.98	53.69
CSA003295.1	49.02	54.87	40.08	64.06	55.56	16.49	26.88	22.02	17.55	24.33	24.58
CSA003297.1	36.94	35.26	30.15	36.14	32.11	28.72	23.21	36.11	25.69	23.91	29.03
CSA003304.1	25.85	23.69	23.41	25.9	27.33	21.63	18.46	17.44	15.9	15.88	18.64
CSA003305.1	22.64	21.15	16.56	19.33	18.83	20.04	10.25	9.81	12.96	14.51	8.33
CSA003308.1	49.12	48.26	73.96	67.27	59.92	19.15	10.08	22.86	46.67	41.36	42.33
CSA003309.1	114.69	114.44	77.12	63.79	65.8	69.41	41.44	64.01	39.98	25.89	26.62
CSA003311.1	268.98	242.76	190.84	175.84	164.81	77.38	41.01	48.38	43.88	41.7	40.12
CSA003314.1	28.33	28.1	34.34	34.46	35.63	22.16	25.6	21.11	16.93	20.39	20.35
CSA003315.1	2076.28	2780.48	1761.3	1499.46	1450.29	1845.68	2230.73	2028.64	676.27	1282.08	927.17
CSA003322.1	128.01	94.85	80.17	77.32	110.18	44.67	34.06	55.46	52.65	43.79	39.53
CSA003326.1	63.05	70.88	86.39	68.28	75.38	28.5	25.53	31.32	23.79	21.36	19.95
CSA003327.1	70.32	66.77	91.41	95.34	78.92	15.8	18.07	21.36	28.08	30.72	30.68
CSA003328.1	66.09	68.23	80.54	76.81	70.57	24.73	19.07	15.68	20.06	28	30.68
CSA003329.1	164.2	245.13	52.14	45.21	70.63	26.86	97.77	105.01	15.16	35.45	28.91
CSA003330.1	78.99	72.7	91.93	121.06	81.93	6.38	38.23	31.86	30.31	27.11	30.09
CSA003332.1	47.23	45.13	75.46	84.83	71.38	16.27	26.27	18.05	19.31	28.5	30.56
CSA003333.1	46.79	38.02	28.97	32.69	22.84	6.38	9.73	6.78	15.56	9.38	17.11
CSA003354.1	30.79	28.83	45.75	34.9	29.67	17.55	23.63	22.42	14.36	20.16	17.11
CSA003358.1	8.51	8.77	26.58	29.16	29.67	10.37	12.51	5.9	17.55	9.73	12.98
CSA003360.1	27.14	36.77	53.37	41.53	51.09	20.34	14.94	16.22	17.95	13.55	12.39
CSA003368.1	75.45	62.15	148.14	129.34	125.72	19.35	66.73	29.2	18.35	27.8	30.97
CSA003378.1	31.29	35.72	58.17	49.48	45.09	25.93	25.54	24.93	41.68	22.07	27.88
CSA003379.1	29.03	30.57	45.53	39.76	39.71	28.98	15.87	22.12	36.43	21.08	20.55
CSA003382.1	48.93	36.56	47.99	41.37	45.41	51.29	32.76	40.29	33.16	31.18	37.63
CSA003384.1	27.04	20.37	36.49	48.38	51.91	15.96	19.29	12.83	20.54	17.2	15.04
CSA003388.1	68.53	101.91	75.77	78.08	93.19	36.41	24.64	22.74	54.1	26.29	30.57
CSA003389.1	48.61	42.06	37.87	46.21	39.28	14.96	19.52	21.98	21.2	18.54	18.98
CSA003391.1	478.33	361.01	161.04	145.71	158.87	145.99	64.64	94.04	62.23	50.32	76.46
CSA003392.1	82.23	40.53	64.92	55.67	72.99	32.71	25.72	26.55	36.7	32.67	44.25
CSA003393.1	137.25	91.17	105.35	131.22	115.65	70.36	63.81	52.98	113.92	81.18	78.58
CSA003397.1	51.04	32.17	40.52	34.9	35.32	15.96	11.12	13.57	9.57	9.73	14.75
CSA003408.1	54.51	71.9	61.03	55.45	60.3	58.4	45.18	58.96	36.24	40.26	42.56
CSA003409.1	32	51.81	40.96	36.67	30.14	40.69	36.84	36.58	14.36	38.92	25.96
CSA003410.1	54.04	69.61	62.39	53.11	64.7	39.41	34.75	39.17	44.2	36.42	57.46
CSA003415.1	23.29	20.47	43.57	25.18	37.43	11.17	9.04	5.01	27.12	20.16	7.96
CSA003419.1	31.7	26.64	37.47	38.11	36.96	28.12	15.12	14.01	28.32	17.38	23.89
CSA003420.1	46.24	57.78	30.9	34.62	32.32	22.11	22.99	46.65	19.89	18.86	24.15
CSA003423.1	67	69.94	36.16	33.4	40.21	28.08	36	33.86	26.65	34.75	28.55
CSA003424.1	197.62	235.66	224.9	197.86	205.38	185.34	165.89	146.71	179.76	107.39	121.63
CSA003432.1	384.84	219.05	242.58	308.61	267.34	166.53	153.95	119.17	203.43	168.38	145.72
CSA003434.1	78.18	68.46	87.95	94.01	100.8	89.05	59.34	52.64	98.86	72.45	68.3
CSA003435.1	277.69	355.57	151.33	167.37	164.1	34.57	48.88	57.62	27.39	24.79	35.59
CSA003436.1	194.95	273.99	143.13	153.97	155.39	36.1	41.7	46.31	33.71	25.54	26.55
CSA003442.1	21.1	14.66	25.91	29.74	25.25	9.51	10.16	9.76	13.68	15.77	15.2
CSA003443.1	25.52	40.11	34.42	42.41	33.43	19.94	17.38	10.03	20.74	13.21	14.16
CSA003447.1	59.55	61.84	24.84	30.04	33.9	10.37	8.69	34.22	15.96	8.69	30.68
CSA003448.1	18.56	14.24	12.32	17.59	17.38	21.98	14.98	18.02	10.37	9.54	14.16
CSA003449.1	204.17	159.61	227	186	229.32	15.16	17.38	21.24	47.07	52.13	46.61
CSA003472.1	165.43	204.21	145.53	187.83	132.55	62.93	97.48	108.33	101.01	92.62	84
CSA003473.1	40.91	46.02	74.88	60.15	60.09	45.66	27.21	21.92	37.68	32.83	18.15
CSA003475.1	17.82	22.98	20.48	26.51	20.72	10.37	9.04	13.57	9.57	12.51	15.93
CSA003479.1	160.01	182.17	202.6	166.34	179.17	52.65	81.32	96.75	61.03	83.75	104.13
CSA003481.1	42.86	37.41	48.59	60.03	58.64	17.45	18.02	21.59	16.65	20.3	21
CSA003482.1	41.16	79.47	148.14	118.94	94.46	47.55	88.41	53.69	86.8	109.4	78.35
CSA003489.1	24.47	24.07	20.83	26.86	24.01	11.97	11.12	20.06	13.24	10.15	11.68
CSA003490.1	38.08	35.93	22.66	42.86	35.79	12.76	18.07	23.6	16.75	22.94	10.03
CSA003491.1	36.26	34.68	26.22	26.58	26.52	15.29	19.23	22.81	9.97	15.29	17.4
CSA003493.1	39.09	35.31	30.06	33.36	41.44	14.76	16.68	13.57	14.76	14.25	15.04
CSA003502.1	67.16	52.15	20.65	26.35	25.36	31.15	15.05	16.08	12.88	17.83	10.62
CSA003513.1	46.79	56.82	76.25	71.24	60.74	18.35	33.54	24.34	9.97	21.37	24.78
CSA003514.1	51.09	42.62	52.77	43.74	53.39	11.57	12.34	17.55	8.18	10.25	12.76
CSA003515.1	130.24	118.25	130.71	112.44	118.42	96.53	90.01	74.04	91.34	78.54	59
CSA003522.1	16.78	24.27	78.68	56.74	64.24	34.77	19.75	22.42	103.25	35.27	55.65
CSA003523.1	74.33	63.53	81.79	97.86	108.08	29.86	27.01	33.86	53.25	33.59	52.88
CSA003537.1	127.6	86.91	138.55	86.6	98.88	25.53	20.16	25.96	35.9	11.82	23.6
CSA003542.1	50.13	36.77	37.58	43.63	40.14	19.35	21.2	23.89	20.14	24.33	12.83
CSA003549.1	25.52	13.37	18.74	21.21	27.31	10.37	6.26	15.93	5.58	11.82	5.9
CSA003557.1	108.97	88.58	67.24	100	51.48	29.52	65.11	21.63	27.12	41.01	26.15
CSA003558.1	119.85	134.3	78.12	64.44	72.04	78.29	43.09	61.53	47.18	43	46.19
CSA003566.1	152.32	303.34	41.83	37.11	71.1	50.26	24.33	50.15	19.94	20.85	34.81
CSA003567.1	116.67	239.83	28.97	30.04	33.67	54.25	17.03	37.76	13.96	6.6	13.57
CSA003571.1	99.75	114.35	76.14	89.8	90.76	53.31	59.55	67.45	65.42	51.73	58.36
CSA003574.1	71.77	70.33	64.05	81	69.22	24.73	32.9	41.69	37.23	54.91	53.69
CSA003575.1	53.88	45.13	31.81	60.97	56.5	47.07	26.41	30.09	40.69	33.36	34.22
CSA003576.1	79.8	96.73	80.39	79.75	93	52.65	59.08	74.93	46.27	84.1	74.04
CSA003593.1	26.7	22.52	36.97	28.97	31.64	15.31	23.56	18.32	15.01	28.03	20.4
CSA003595.1	21.74	30.64	39.65	37.26	48.5	22.34	21.08	16.91	11.7	15.76	21.04
CSA003599.1	62.31	55.8	57.12	61.29	52.22	28.58	31.66	34.06	34.74	25.27	29.34
CSA003603.1	40.91	30.5	31.37	28.28	34.37	10.37	13.9	17.11	16.75	20.16	21.24
CSA003606.1	25.72	44.71	60.56	56.99	59.8	6.38	16.33	17.7	17.15	21.2	15.93
CSA003616.1	237.56	232.87	90.97	88.41	72.83	12.85	68.66	56.7	12.68	48.35	53.62
CSA003620.1	154.88	133.29	109.51	116.2	120.23	26.33	35.22	28.51	30.85	24.56	21.63
CSA003627.1	155.02	120.62	157.72	123.27	161.83	21.8	28.03	11.01	20.48	13.21	22.22
CSA003636.1	40.1	45.75	51.63	46.83	44.5	8.38	17.2	15.04	16.95	13.21	29.5
CSA003646.1	36.73	28.63	34.94	32.13	40.02	11.54	15.2	16.6	16.27	22.38	22.3
CSA003648.1	46.59	38.44	40.52	39.76	43.79	7.98	14.6	12.39	6.38	7.65	5.9
CSA003651.1	35.24	42.62	10.46	16.35	12.24	14.36	9.73	17.7	15.16	9.04	15.34
CSA003653.1	80.61	70.2	14.81	34.46	15.54	55.05	30.58	24.78	37.49	29.89	30.09
CSA003654.1	73.93	72.81	25.34	29.31	29	58.9	25.95	25.76	43.14	36.32	46.86
CSA003656.1	44.05	56.04	16.56	21.65	24.36	42.18	31.37	32.52	31.22	31.78	34.97
CSA003658.1	30.18	84.57	24.62	49.26	32.54	153.97	39.83	76.87	204.31	43.16	102.01
CSA003661.1	115.76	99.73	109.65	133.32	129.44	39.72	44.29	54.87	34.11	38.94	53.04
CSA003662.1	12.15	55.99	21.79	35.35	18.36	192.26	22.24	84.37	235.34	13.21	63.72
CSA003663.1	17.82	24.23	27.45	22.09	21.66	7.18	6.95	14.16	16.75	6.26	12.98
CSA003664.1	55.38	55.1	50.29	60.09	61.28	30.43	24.13	41.89	24.16	29.79	41.97
CSA003665.1	42.13	49.72	49.23	56.99	56.5	27.92	22.24	52.51	22.34	25.72	42.48
CSA003666.1	55.9	45.59	48.09	47.38	53.92	30.91	30.23	53.24	44.18	31.97	41.52
CSA003667.1	15.39	15.96	13.51	20.37	18.69	16.35	9.94	14.4	7.66	13.55	25.07
CSA003673.1	38.48	61.42	29.63	42.86	36.73	9.57	17.38	18.88	6.38	9.04	13.57
CSA003675.1	29.98	32.17	73.63	89.69	93.23	15.16	18.77	10.03	68.61	58.38	61.36
CSA003686.1	71.52	58.68	66.78	64.39	63.4	34.23	30.46	35.13	43.15	39.43	31.65
CSA003688.1	73.09	80.04	89.38	72.52	79.51	41.48	33.66	63.38	34.87	39.82	32.78
CSA003707.1	253.91	363.05	260.55	246.93	216.13	120.86	148.6	176.93	132.99	162.57	168.32
CSA003710.1	22.28	32.59	28.76	24.3	15.54	28.72	11.82	5.31	18.35	13.9	10.03
CSA003717.1	157.51	106.96	47.06	49.41	37.91	41.48	32.79	47.79	17.95	7.07	8.95
CSA003718.1	78.52	68.11	70.29	67.96	80.13	29.38	36.02	32.05	30.05	37.76	43.07
CSA003719.1	269.72	692.14	138.12	96.46	133.57	679.56	280.11	264.5	186.01	64.99	41.99
CSA003724.1	80.61	69.46	56.97	54.67	67.34	14.36	22.24	10.77	14.16	22.24	22.27
CSA003726.1	478.28	147.08	182.42	134.9	208.91	21.28	14.13	16.32	194.12	91.28	61.16
CSA003733.1	43.75	29.67	37.03	35.79	41.91	43.88	27.11	43.66	40.69	28.5	31.27
CSA003736.1	52.66	63.61	55.23	62.08	61.57	17.95	22.42	24.78	19.74	27.45	25.52
CSA003737.1	30.87	33.51	29.02	30.75	27.69	18.67	22.94	26.67	13.56	17.93	15.58
CSA003741.1	195.59	94.99	155.76	124.45	135.06	83.23	54.79	131.66	77.78	74.49	68.83
CSA003747.1	15.32	15.77	21.71	16.38	16.95	13.63	11.64	11.95	13.7	8.46	9.34
CSA003748.1	431.29	523.68	354.62	447.31	320.46	237.82	318.95	370.56	321.85	264.97	250.15
CSA003749.1	344.73	258.64	460.97	365.82	426.14	152.37	225.89	139.23	114.08	182.8	130.38
CSA003756.1	55.26	42.23	77.79	82.31	81.32	24.54	32.83	33.21	13.61	32.58	36.34
CSA003757.1	120.72	112.81	221.77	149.78	189.76	74.99	55.6	34.22	102.91	66.03	75.52
CSA003759.1	32.45	32.08	37.71	30.73	30.76	15.51	23.71	19.47	18.26	21.08	14.16
CSA003760.1	109.38	101.81	86.85	80.41	84.37	29.25	60.59	79.16	39.89	73.56	74.04
CSA003781.1	72.51	76.99	28.65	56.55	30.49	9.17	47.79	51.47	6.18	42.05	49.85
CSA003785.1	30.58	23.19	28.97	19.22	13.89	15.56	10.43	9.14	12.76	14.25	20.06
CSA003790.1	63.97	49.04	78.58	83.14	80.22	73.83	58.77	47.14	62.58	47.51	38.56
CSA003797.1	106.71	73.24	40.02	49.99	40.29	30.08	42.89	25.2	8.89	15.09	10.96
CSA003801.1	16.2	29.25	136.38	73.78	118.19	6.38	15.99	12.98	15.96	11.82	7.08
CSA003802.1	21.88	34.26	107.62	60.09	103.59	11.97	18.77	11.21	11.17	10.43	14.16
CSA003803.1	115.05	89	85.83	62.3	73.69	21.54	17.72	6.78	14.76	14.25	11.8
CSA003811.1	59.55	86.91	66.23	59.2	55.09	7.98	30.58	23.01	7.98	45.18	33.04
CSA003815.1	68.46	74.24	162.52	94.11	142.52	18.61	24.33	15.93	46.01	54.68	53.69
CSA003818.1	63.19	54.74	45.75	49.48	42.85	8.78	6.95	15.93	10.37	15.99	12.39
CSA003822.1	16.2	16.71	20.48	26.07	14.6	9.57	15.99	12.39	6.38	7.65	10.03
CSA003826.1	35.85	28.62	24.62	22.31	20.72	14.76	14.6	16.22	15.96	17.38	7.96
CSA003830.1	92.63	98.19	156.13	93.52	108.93	70.74	47.26	50.93	86.69	62.55	35.2
CSA003833.1	54.69	45.54	45.19	39.01	40.09	36.59	30.49	31.35	37.73	37.33	40.71
CSA003836.1	73.93	58.5	80.82	87.26	61.21	20.74	6.95	7.37	7.58	10.77	8.85
CSA003841.1	11.34	20.06	26.58	26.51	20.25	9.57	6.95	5.9	18.35	9.04	9.44
CSA003843.1	17.86	33.61	157.96	152.51	124.1	18.71	8.65	7.99	73.9	15.48	39.04
CSA003845.1	159.57	110.52	131.6	146.84	139.08	73.83	54.6	65.83	44.89	57.91	62.88
CSA003846.1	46.87	41.84	48.24	42.41	54.15	25.76	26.51	28.83	25.64	32.87	37.93
CSA003847.1	48.61	39.17	38.02	34.57	42.38	30.71	22.94	26.7	30.12	32.67	32.74
CSA003848.1	36.05	26.32	18.95	20.99	27.78	21.94	7.3	13.86	22.34	19.81	19.47
CSA003849.1	25.93	33.22	22	18.67	21.78	11.97	7.82	14.16	15.76	16.33	12.39
CSA003850.1	28.36	24.23	13.29	16.57	16.01	12.37	11.82	11.21	6.78	16.68	8.55
CSA003851.1	25.12	16.71	10.46	13.7	19.31	21.54	15.99	17.7	14.36	6.26	8.26
CSA003855.1	27.55	14.62	13.07	17.23	20.25	23.14	9.04	6.49	17.55	5.56	16.52
CSA003859.1	31.24	33.38	23.48	26.9	27.13	30.22	23.63	28.91	22.54	23.81	24.78
CSA003865.1	32.41	27.33	36.25	26.24	37.95	17.07	12.23	11.92	13.08	11.82	13.92
CSA003867.1	46.38	51.23	67.8	84.11	76.75	25.43	19.46	21.76	23.93	44.14	59.81
CSA003869.1	41.03	45.18	38.72	46.52	42.65	13.11	16.08	9.44	10.83	14.3	19.05
CSA003878.1	9.32	10.86	20.91	30.49	49.44	10.37	15.99	8.26	59.03	14.6	10.62
CSA003881.1	67.69	56.41	85.49	69.9	62.58	25.61	60.89	32.21	32.15	66.86	63.6
CSA003921.1	131.25	111.14	477.97	469.65	520.79	27.92	47.96	33.63	27.92	45.87	181.12
CSA003930.1	64.53	57.84	96.48	86.6	72.31	22.34	25.62	21.58	11.97	30.09	26.97
CSA003947.1	50.99	53.85	42.7	40.87	46.44	31.71	26.15	27.14	30.71	18.42	21.53
CSA003948.1	68.22	62.93	66.75	57.52	65.17	27.12	39.48	33.27	24.25	36.28	34.57
CSA003952.1	60.76	55.15	57.51	56.11	73.46	30.31	24.33	17.11	39.09	36.84	27.14
CSA003953.1	211.05	233.15	239.64	227.54	250.03	169.13	167.51	167.55	140.41	163.34	129.2
CSA003954.1	134.98	136.71	198.77	167.45	181.1	97.33	100.23	79.65	52.01	71.03	55.22
CSA003955.1	47.26	48.23	38.2	46.98	42.95	23.49	22.78	18.88	14.18	35.45	19.27
CSA003958.1	357.37	182.68	749.32	570.03	756.69	55.21	34.2	20.65	59.03	92.16	52.98
CSA003960.1	58.43	46.8	53.92	34.13	37.32	17.75	18.59	20.06	15.96	12.86	16.37
CSA003961.1	30.44	30	42.39	50.21	43.35	16.75	12.71	15.93	20.45	20.16	17.66
CSA003968.1	73.73	42.2	76.25	53.46	70.16	14.36	21.55	21.24	19.15	18.07	14.75
CSA003970.1	38.6	30.92	37.28	36.86	41.57	13.79	15.69	16.69	13.67	15.29	18.37
CSA003979.1	113.43	101.95	81.48	103.83	79.11	61.43	72.29	68.44	43.08	77.15	77.88
CSA003980.1	123.15	114.07	97.6	130.34	115.84	65.42	60.47	89.67	57.44	86.19	94.98
CSA003981.1	104.11	104.46	85.4	94.11	101.24	59.83	44.48	67.85	43.88	57.69	83.19
CSA003982.1	66.66	69.18	59.06	73.54	66.66	35.72	39	47.92	30.67	57.3	48.18
CSA003983.1	87.3	99.44	124.83	100.62	92.41	82.17	54.21	55.9	135.42	67.77	64.75
CSA003985.1	38.05	35.18	32.56	30.84	38.08	11.54	14.37	16.83	10.37	11.77	13.29
CSA003986.1	22.28	34.68	22	24.3	20.48	5.58	8.69	7.96	12.37	7.3	7.08
CSA003987.1	36.26	22.15	19.17	21.21	24.01	12.37	7.3	12.98	7.58	6.26	14.16
CSA003989.1	175.91	122.01	204.24	183.02	224.61	31.11	32.15	40.27	37.1	29.19	33.04
CSA003990.1	66.84	57.35	66.55	71.87	66.75	53.31	59.89	57.72	70.6	43.27	49.56
CSA004000.1	20.25	27.99	26.14	37.55	27.31	14.36	20.85	20.65	37.49	38.23	37.17
CSA004003.1	88.97	95.97	81.12	69.67	80.23	41.88	48.35	55.79	38.44	50.39	39.38
CSA004007.1	38.28	40.95	34.2	36.89	44.03	8.38	8.69	10.91	14.36	27.45	18.88
CSA004008.1	28.87	20.14	34.1	31.55	25.77	24.25	18.86	19.51	43.98	24.38	31.03
CSA004009.1	19.98	31.76	23.67	19.36	23.62	11.83	15.87	14.75	22.74	18.19	19.07
CSA004015.1	45.82	37.46	36.8	41.84	38.47	25.75	38.76	41.79	31.47	32.38	40.4
CSA004018.1	39.5	49.3	49.67	43.08	52.03	10.37	13.9	10.91	10.77	10.08	7.96
CSA004024.1	27.75	43.66	71.35	52.24	74.63	18.15	18.07	18.88	23.93	19.46	14.9
CSA004029.1	89.8	60.03	89.46	101.62	100.92	24.47	57.46	32.25	300.49	64.17	35.59
CSA004039.1	24.71	22.98	18.74	31.37	26.37	39.89	18.77	21.24	27.12	7.65	11.21
CSA004044.1	58.47	46.38	33.26	46.39	44.89	54.78	40.08	29.69	44.14	42.63	37.76
CSA004048.1	120.03	129.4	96.18	107.97	107.51	88.5	87.1	79.94	65.02	86.71	96.83
CSA004049.1	32	26.01	13.51	18.34	18.25	16.55	12.68	17.55	10.77	7.65	14.01
CSA004050.1	111.04	109.3	107.53	117.92	109.39	111.69	129.1	100.88	92.04	109.38	96.35
CSA004057.1	373.9	364.63	243.7	261.85	285.67	51.85	64.41	98.92	31.11	44.25	61.95
CSA004065.1	125.43	127.36	131.23	129.29	118.79	52.87	53.33	46.28	48.59	63.56	61.2
CSA004073.1	27.14	27.44	29.34	17.38	17.89	15.16	16.22	10.42	21.8	10.2	20.06
CSA004075.1	52.53	65.32	185.61	83.8	145.5	10.91	24.33	14.94	18.35	30.58	10.03
CSA004078.1	34.84	30.92	29.63	39.76	29.19	7.18	14.6	14.75	8.78	14.6	14.16
CSA004081.1	90.34	90.04	21.57	36.01	26.37	36.3	29.89	48.38	11.57	6.6	13.57
CSA004087.1	37.17	29.98	40.74	44.18	31.9	11.77	11.64	9.88	15.76	14.25	10.91
CSA004089.1	140.38	136.53	169.45	183.69	157.13	179.43	110.3	121.53	169.31	113.13	103.2
CSA004100.1	33.42	31.65	26.47	28.39	26.96	13.36	21.03	9.59	12.37	12.16	9
CSA004103.1	36.46	29.04	36.05	30.15	31.78	16.95	18.77	13.86	15.96	15.99	12.54
CSA004105.1	767.25	799.73	706.28	587.17	593.3	290.65	313.24	301.67	183.49	212.92	206.49
CSA004107.1	21.88	27.05	25.6	29.38	26.49	23.33	11.82	16.52	23.93	16.51	15.78
CSA004108.1	36.05	69.78	38.78	26.51	31.08	39.89	32.67	25.37	27.92	32.67	27.73
CSA004121.1	38.48	47.4	24.93	48.7	32.44	20.12	25.64	33.63	28.37	23.94	28.97
CSA004123.1	88.41	82.83	68.51	91.35	75.69	54.05	38.23	52.95	40.29	37.19	43.07
CSA004124.1	88.72	84.4	78.43	110.9	74.87	70.2	56.3	59.59	51.06	32.67	40.12
CSA004126.1	57.69	80.31	48.89	58.5	51.14	18.99	30.72	27.02	9.57	10.98	16.4
CSA004127.1	55.68	46.75	98.23	67.01	90.35	66.12	41.47	40.68	63.62	47.18	43.24
CSA004129.1	90.25	79.97	88.36	60.09	69.88	85.2	56.3	103.24	148.7	53.8	86.37
CSA004130.1	63.33	68.66	55.19	54.05	58.7	24.2	22.47	23.01	31.11	24.79	23.99
CSA004131.1	61.17	65.6	78.86	83.5	66.39	24.73	22.94	19.47	40.69	29.89	22.42
CSA004132.1	59.14	78.34	77.12	80.63	65.22	44.67	24.67	28.91	41.48	31.63	31.56
CSA004138.1	37.67	48.43	101.78	103.16	108.25	11.09	15.29	15.16	13.24	18.35	22.95
CSA004140.1	31.95	24.97	18.79	26.34	22.07	8.87	11.04	16.74	23.23	15.03	19.32
CSA004143.1	126.52	176.6	139.28	135.2	125.25	69.94	140.17	115.63	76.32	92.91	94
CSA004144.1	33.71	33.58	22.69	20.15	24.77	29.96	20.63	30.55	24.04	17.76	21.4
CSA004148.1	34.84	23.4	30.06	28.28	40.5	10.37	8.34	4.13	15.96	9.73	11.8
CSA004150.1	33.87	31.84	28.06	28.89	27.88	11.01	23.08	26.55	21.54	25.16	22.18
CSA004163.1	1782.49	1140.93	718.56	756.13	819.98	442.6	324.87	386.19	317.03	223.39	205.43
CSA004170.1	373.4	214.45	333.53	503.89	422.96	94.53	49.18	93.95	118.87	109.82	81.27
CSA004171.1	407.85	236.66	350.39	521.08	446.48	92.38	76.6	83.42	101.79	91.89	84.6
CSA004173.1	137.73	200.98	141.6	165.68	211.89	161.15	86.19	133.33	196.25	183.49	158.7
CSA004174.1	251.9	350.98	296.86	371.35	389.65	282.14	160.68	213.86	527.98	304.2	406.88
CSA004175.1	219.97	358.92	346.82	411.77	424.73	283.21	182.8	263.12	554.44	368.38	447.19
CSA004177.1	53.98	65.93	58.06	57.73	63.52	56.03	36.04	42.69	52.84	40.05	36.42
CSA004179.1	82.4	61.56	63.9	65.68	74.6	58.17	43.27	56.88	50.39	43.61	44.05
CSA004180.1	76.46	88.58	96.29	84.72	98.77	28.82	37.8	44.54	33.9	40.66	46.09
CSA004182.1	17.82	12.12	35.29	31.81	38.61	16.75	9.73	14.75	14.36	19.46	17.7
CSA004187.1	195.09	136.95	235.56	245.5	243.47	70.11	52.3	37.34	81.98	100.37	83.08
CSA004188.1	109.1	101.74	99.12	63.33	126.19	25.66	45.3	33.33	41.75	55.49	31.66
CSA004191.1	55.9	54.11	27.45	30.71	29.9	31.51	29.19	47.49	14.36	11.82	19.47
CSA004196.1	23.9	24.87	16.06	19.35	21.06	32.44	20.85	16.95	28.82	24.05	16.01
CSA004206.1	54.37	57.75	51.38	48.35	47.53	63.88	46.92	55.16	55.61	51.23	40.16
CSA004212.1	76.46	90.15	85.18	82.07	72.87	24.93	29.19	29.79	19.74	23.11	27.29
CSA004213.1	112.94	124.76	134.37	126.8	121.86	44.67	42.68	44.84	27.44	37.95	37.64
CSA004214.1	98.44	79.81	18.74	18.56	30.61	25.53	27.8	39.53	8.78	4.87	8.85
CSA004216.1	34.96	42.68	25.65	20.89	32.96	23.48	17.17	17.28	25.07	18.47	13.57
CSA004220.1	54.05	57.36	57.51	62.36	49.31	13.33	32.37	39.27	39.2	47.47	60.94
CSA004236.1	44.32	35.68	33.11	29.78	34.84	14.52	12.23	13.22	11.97	12.37	11.21
CSA004238.1	63.02	50.2	45.13	62.49	57.98	13.79	22.04	19.64	18.46	17.47	20.14
CSA004242.1	47.8	41.37	133.33	155.52	124.78	51.85	24.33	18.29	39.09	68.12	50.15
CSA004247.1	18.01	19.83	90.55	93.38	91.99	20.81	32.67	19.95	34.81	52.89	33.14
CSA004248.1	41.05	32.87	48.8	50.95	60.59	7.44	13.21	9.24	22.6	8.11	11.21
CSA004253.1	33.35	24.31	35.16	36.46	40.94	29.57	22.86	30.12	26.28	20.45	24.73
CSA004265.1	41.32	51.6	93.46	75.77	89.94	55.05	41.7	27.73	31.91	30.23	25.37
CSA004267.1	29.17	35.52	54.9	39.32	29.19	43.08	27.11	17.11	19.15	6.95	10.62
CSA004268.1	25.52	15.32	23.24	28.42	25.58	11.97	9.04	10.03	7.71	9.5	12.39
CSA004277.1	70.57	69.92	114.73	93.34	104.31	29.14	41.15	30.01	47.39	45.27	33.59
CSA004279.1	96.47	137.05	66.23	79.21	63.03	104.05	80.23	105.6	56.53	58.09	73.49
CSA004280.1	40.85	47.46	55.37	49.81	60.31	17.42	12.22	9.59	14.56	15.29	18.29
CSA004281.1	59.02	71.57	72.81	59.82	88.34	91.82	27.25	51.62	108.73	39.27	44.6
CSA004284.1	48.99	51.97	52.84	47.96	52.74	24.47	28.69	34.22	26.77	26.64	29.73
CSA004286.1	198.73	285.98	60.13	22.85	76.35	196.36	127.99	84.45	64.28	32.76	39.78
CSA004289.1	81.26	57.99	59.34	43.83	51.61	17.39	13.48	30.21	24.09	13.76	14.4
CSA004291.1	38.48	30.92	19.17	20.77	29.67	10.37	14.6	10.03	11.17	8.34	9.44
CSA004293.1	32.41	30.92	18.74	32.69	20.72	9.57	6.95	12.98	7.18	9.04	5.31
CSA004318.1	26.82	25.74	30.06	28.89	29.29	17.39	18.63	12.86	20.9	14.04	12.51
CSA004323.1	35.11	42.34	112.41	99.11	98.88	19.15	15.29	19.66	44.41	34.98	17.5
CSA004326.1	57.93	66.16	72.76	34.02	42.69	21.01	25.95	24.58	10.11	14.6	12.78
CSA004327.1	39.29	44.29	51.41	28.94	30.61	23.14	23.63	16.81	9.17	17.03	8.26
CSA004330.1	17.42	10.45	9.15	9.72	10.83	5.58	14.6	8.26	20.74	9.04	11.21
CSA004338.1	58.22	54.26	68.41	73.34	76.22	28.95	34.9	32.49	28.78	32.97	31.73
CSA004343.1	62.59	63.93	186.7	148.89	147.85	15.16	20.85	18.29	42.28	37.88	42.48
CSA004349.1	47.72	39.11	63.26	22.71	35.32	18.99	34.89	19.94	21.54	30.3	11.21
CSA004358.1	15.93	20.89	49.23	37.11	48.34	11.97	11.82	11.6	26.59	33.59	20.06
CSA004362.1	234.55	269.5	288	362.73	388	117.27	143.88	127.43	161.95	256.48	271.38
CSA004363.1	72.34	54.79	63.18	40.96	41.77	12.88	7.05	13.57	12.31	14.39	10.7
CSA004365.1	126.03	27.11	63.47	92.09	53.89	53.36	19.23	11.54	67.46	22.32	18.42
CSA004367.1	55.94	63.32	70.21	65.32	79.54	40.32	40.79	36.49	57.14	48.71	47.52
CSA004369.1	36.03	37.01	51.72	53.62	47.02	34.7	32.27	33.42	46.61	45.18	44.42
CSA004375.1	63.19	79.39	169.05	106.04	117.72	69.41	36.14	31.27	28.72	25.72	15.93
CSA004378.1	51.65	48.89	54.79	48.38	38.49	10.37	13.03	13.13	10.17	15.81	25.37
CSA004379.1	325.7	379.39	265.78	255.37	272.17	156.36	148.05	143.66	148.78	131.37	146.9
CSA004381.1	27.42	29.88	26.45	34.56	35.27	10.06	13.05	14.5	13.18	16.83	16.93
CSA004383.1	31.65	34.53	24.65	34.97	25.96	21.48	27.11	22.08	21.65	22.19	13.61
CSA004384.1	42.53	36.63	27.38	33.36	28.17	26.99	30.12	26.15	17.81	21.55	22.71
CSA004393.1	139.96	187.66	150.27	118.19	155.92	22.83	76.54	57.16	33.31	73.68	54.64
CSA004394.1	29.57	34.05	40.08	41.2	41.67	33.51	19.64	26.84	21.14	21.72	18.58
CSA004395.1	564.09	330.92	334.62	544.1	290.53	426.4	309.65	358.4	303.95	197.74	260.76
CSA004401.1	36.95	38.62	62.5	42.22	51.69	20.3	19.07	16.91	28.46	27.03	27.79
CSA004404.1	23.7	15.46	19.61	34.9	31.31	11.17	17.72	12.09	14.36	13.9	20.94
CSA004405.1	17.93	19.43	34.53	29.71	37.55	13.16	10.25	13.86	18.75	15.29	32.3
CSA004408.1	27.14	17.55	30.93	38	42.85	10.37	9.73	15.93	21.54	21.55	34.81
CSA004410.1	28.76	28.83	56.64	50.81	49.44	14.76	16.68	9.44	27.92	37.88	22.42
CSA004411.1	25.52	33.56	43.5	41.23	38.46	31.65	17.49	9.44	29.78	31.85	22.02
CSA004413.1	92.77	105.29	47.93	26.07	29.19	13.56	81.32	21.24	8.78	18.77	8.26
CSA004424.1	71.88	55.33	58.82	52.07	54.82	16.07	14.99	12.64	13.67	28.2	29.67
CSA004427.1	381.19	355.57	442.24	505.22	413.19	148.78	182.1	169.32	187.47	246.4	240.41
CSA004430.1	86.22	95.89	97.96	88.81	92.84	17.29	33.36	42.18	32.44	53.17	60.08
CSA004433.1	157.18	112.08	141.93	139.72	153.62	18.15	7.65	9	31.11	16.33	24.78
CSA004434.1	155.76	112.29	103.37	109.79	128.43	21.54	19.81	13.86	36.3	29.02	24.34
CSA004437.1	463.02	495.34	402.59	409.79	444.74	648.18	293.31	292.92	549.26	256.13	252.21
CSA004438.1	401.69	459.95	383.07	363.79	388.94	554.44	275.52	254.16	652.25	243.96	200
CSA004440.1	91.01	47.21	40.52	51.84	98.57	140.94	8.57	6.49	113.28	47.03	62.93
CSA004445.1	38.48	47.63	33.98	38.44	48.5	6.38	12.51	17.11	20.74	34.75	23.01
CSA004446.1	45.21	60.5	42.18	44.54	51.04	13.88	14.6	28.91	19.15	24.05	31.98
CSA004447.1	40.51	60.59	518.71	221.57	598.72	10.77	18.42	29.2	53.45	34.75	25.07
CSA004448.1	44.97	67.69	890.29	373.63	1050.52	18.61	23.4	30.48	70.74	59.55	47.79
CSA004449.1	111.94	100.35	288.14	329.37	280.25	55.84	63.37	72.76	167.79	111.09	152.02
CSA004450.1	42.13	22.56	45.75	40.21	31.55	8.78	15.29	14.16	7.98	9.04	11.21
CSA004455.1	57.67	52.67	47.73	53.15	50.88	48.34	33.19	35.52	31.95	22.66	28.94
CSA004456.1	37.32	52.28	53.85	50.72	56.85	25.63	18.95	28.67	22.5	24.6	27.1
CSA004459.1	29.98	35.93	49.23	33.14	50.38	26.33	13.9	21.24	20.74	18.77	17.7
CSA004460.1	32.81	43.87	43.13	31.81	36.26	23.14	14.6	20.65	23.14	31.28	21.83
CSA004462.1	19.44	17.24	22.98	21.87	24.72	11.77	10.77	11.5	15.76	15.12	12.54
CSA004468.1	84.58	103.74	81.6	85.08	88.22	64.85	62.6	63.84	61.03	66.63	63.42
CSA004471.1	153.02	117.51	139.43	119.84	140.2	74.39	52.13	54.28	85.56	47.79	48.38
CSA004478.1	27.14	16.82	18.95	32.58	24.72	12.37	15.12	12.68	12.76	31.8	20.21
CSA004479.1	66.27	59.08	41.3	39.85	40.4	26.8	14.6	9.2	28.24	12.37	26.08
CSA004480.1	37.75	26.32	19.96	21.38	14.88	33.51	22.38	15.69	47.55	14.87	11.8
CSA004481.1	40.91	35.93	40.96	65.83	51.33	12.76	11.12	8.85	6.38	15.29	6.49
CSA004482.1	144.01	164.63	118.08	63.62	97.24	15.16	17.38	21.53	30.71	11.82	8.85
CSA004485.1	27.55	33.01	51.85	49.04	45.2	18.35	18.07	15.93	35.9	17.38	23.6
CSA004486.1	25.59	19.08	33.41	32.33	38.61	21.14	10.08	18.58	36.7	20.39	18.98
CSA004488.1	1172.34	1403.91	1532.81	1063.45	1502.56	1064.21	386.45	507.96	763.46	420.51	443.65
CSA004489.1	99.6	79.55	92.53	81.07	92.41	19.35	27.19	23.89	36.9	38.75	25.66
CSA004495.1	67.52	77.85	80.03	64.51	67.49	28.72	22.47	17.7	35.36	34.98	26.94
CSA004501.1	474.97	324.45	466.42	552.27	474.41	267.25	214.77	169.91	317.51	250.92	233.33
CSA004504.1	93.17	58.08	20.04	26.95	37.67	54.25	27.8	14.16	11.17	11.82	11.8
CSA004514.1	412	197.2	43.95	35.87	61.97	137.73	82.13	32.45	51.62	24.91	17.19
CSA004519.1	63.17	66.41	88.7	98.21	83.18	31.4	20.16	42.35	54.53	58.78	60.39
CSA004531.1	28.46	37.92	47.82	63.51	42.26	28.32	19.11	23.16	18.95	14.94	15.63
CSA004532.1	48.07	93.87	165.57	227.09	142.36	260.07	44.48	73.94	366.71	54.44	92.03
CSA004533.1	369.75	327.68	119.65	138.46	134.14	62.72	74.72	100.36	46.57	52.13	58.93
CSA004535.1	98.84	114.49	98.47	95.43	97.94	40.15	33.83	39.92	54.51	30.12	41.49
CSA004541.1	29.05	24.69	24.53	28.97	28.85	17.86	21.12	21.47	20.22	23.78	22.14
CSA004546.1	28.28	27.49	48.01	54.96	57.26	15.16	14.04	7.08	15.64	11.68	12.27
CSA004547.1	24.71	21.73	33.55	57.44	48.5	15.16	10.43	5.31	11.17	15.99	10.03
CSA004556.1	76.16	74.37	65.79	63.62	64.04	15.16	22.24	14.75	21.54	13.21	15.93
CSA004558.1	35.04	39.59	35.62	31.81	34.61	29.92	20.33	17.4	17.55	11.82	13.42
CSA004568.1	32.09	37.88	38.1	44.08	43.74	11.08	15.76	18.03	12.59	20.16	16.85
CSA004570.1	49.3	46.32	59.01	69.11	79.11	48.55	52.43	54.53	70.77	87.58	83.27
CSA004578.1	220.42	161.98	149.83	127.78	139.9	33.51	35.45	32.91	26.59	17.61	22.94
CSA004590.1	198.09	223.4	137.68	99.7	117.87	17.29	20.62	17.7	21.28	24.56	19.47
CSA004593.1	124.54	109.05	63.18	56.49	56.91	16.41	46.47	37.42	13.45	40.71	40.88
CSA004598.1	35.51	36.91	34.64	36.01	35.94	48.26	42.63	31.66	43.88	33.71	30.38
CSA004599.1	109.31	159.34	104.74	93.22	80.75	56.48	68.78	80.59	59.91	51.09	63.1
CSA004604.1	59.79	66.02	54.64	81.56	63	19.62	20.99	20.88	14.36	36.84	26.78
CSA004605.1	62.79	77.09	64.27	93	84.05	33.51	30.23	28.91	29.52	65.34	39.53
CSA004606.1	38.89	42.83	54.9	67.82	64.98	14.36	16.33	9.73	12.76	26.76	19.47
CSA004608.1	75.14	52.72	81.69	63.84	82.09	29.52	23.51	16.71	17.55	18.77	16.91
CSA004610.1	417.79	509.47	510.21	541.23	509.33	97.33	117.93	96.75	77.38	116.3	103.05
CSA004611.1	80.25	68.45	59.84	70.78	66.49	30.98	28	35.72	29.99	23.1	26.38
CSA004612.1	143.4	227.72	428.3	76.88	182.7	19.15	22.94	47.79	9.57	29.19	41.3
CSA004614.1	75.55	79.81	96.07	77.76	86.88	83.37	45.18	38.35	46.67	53.87	38.64
CSA004618.1	123.96	99.03	135.07	92.34	72.04	39.09	53.52	49.56	34.3	50.74	49.56
CSA004619.1	231.6	230.22	262.6	205.13	211.09	35.1	46.57	27.14	43.88	41.01	38.27
CSA004627.1	69.47	76.6	115.24	152.72	104.69	19.28	32.79	42.18	30.31	25.49	27.24
CSA004631.1	56.04	61.84	50.11	51.55	52.58	26.06	26.88	33.82	42.54	30.58	30.09
CSA004640.1	63.8	80.99	68.48	67.67	57.21	7.98	16.22	21.04	24.59	22.59	27.43
CSA004644.1	38.43	44.36	40.54	38.38	41.27	31.58	33.48	27.63	32.19	34.95	29.73
CSA004654.1	201.53	339.91	25.49	37.55	84.29	31.91	24.67	31.56	60.63	19.46	11.8
CSA004669.1	29.17	40.95	74.51	53.02	56.98	28.72	37.53	42.48	24.73	41.7	32.45
CSA004672.1	23.9	51.39	85.4	66.71	71.57	31.11	30.58	47.2	50.26	63.95	53.1
CSA004683.1	35.45	33.36	56.06	36.53	57.45	8.38	19.58	14.85	32.05	21.43	13.47
CSA004684.1	67.74	55.22	101.62	123.03	103.48	24.3	24.49	26.82	29.27	61.16	41.84
CSA004685.1	47.48	45.3	61.49	63.68	52.97	56.03	49.92	39.55	59.32	50.61	46.28
CSA004686.1	114.91	128.62	131.94	102.58	118.58	32.44	37.65	41.89	29.65	42.05	45.82
CSA004690.1	212.41	133.12	54.05	125.01	82.18	44.82	48.7	14.33	22.94	45.26	53.06
CSA004702.1	35.51	26.43	101.88	103.13	97.67	12.37	28.96	11.9	78.78	73.15	68.63
CSA004704.1	197.89	375.63	46.62	109.13	64.51	363.78	197.05	343.36	105.7	134.49	161.95
CSA004714.1	48.94	34.68	46.79	41.44	36.07	18.67	17.38	19.7	11.81	10.98	15.46
CSA004719.1	54.28	76.88	82.78	45.51	35.79	14.36	26.41	21.24	14.36	15.29	21.24
CSA004740.1	49.29	48.61	43.13	29.01	32.02	15.96	22.24	33.63	12.76	9.04	13.37
CSA004742.1	73.73	74.79	28.76	29.16	15.54	11.97	19.46	15.34	6.38	15.29	9.44
CSA004743.1	18.23	15.46	34.86	33.58	30.61	12.37	6.95	15.34	11.97	10.08	10.62
CSA004745.1	115.01	149.37	56.39	65.02	55.72	110.35	60.53	106.05	69.94	67.3	85.79
CSA004750.1	26.06	39.28	17.14	27.1	34.69	17.81	13.9	16.71	13.3	14.83	17.11
CSA004763.1	61.46	203.48	280.04	306.06	265.27	119.31	26.41	56.26	221.99	114.37	186
CSA004768.1	30.38	20.06	10.89	21.65	21.19	31.11	17.38	24.19	11.17	9.73	17.11
CSA004771.1	32	50.98	34.64	42.41	49.44	6.38	5.91	10.03	7.18	10.77	9.44
CSA004776.1	239.14	239.14	317.92	237.4	269.34	25.79	66.73	50.93	43.61	81.32	63.13
CSA004777.1	37.27	50.98	40.96	40.65	42.38	10.37	9.73	12.39	8.78	13.21	13.57
CSA004779.1	42.12	36.96	41.95	42.42	40.75	23.31	18.73	18.43	18.91	18	18.87
CSA004796.1	379.8	402.79	874.4	771.54	678.73	59.03	49.45	160.64	254.49	292.32	252.33
CSA004800.1	46.59	49.72	53.59	44.18	47.09	33.51	42.4	35.99	44.67	29.89	34.81
CSA004802.1	74	95.13	85.54	75.85	72.67	65.42	53.75	48.57	76.32	53.29	55.65
CSA004804.1	60.21	62.49	147.94	145.92	139.98	110.6	81.26	79.27	139.68	137.18	115.47
CSA004807.1	42.67	45.26	56.93	51	65.61	25.98	19.54	28.78	22.34	17.92	22.61
CSA004829.1	45.37	55.15	278.41	110.01	111.13	42.28	86.19	23.01	28.72	112.6	31.86
CSA004830.1	122.52	118.01	77.48	79.97	72.8	45.21	47.26	53.95	46.22	43.59	40.25
CSA004831.1	137.93	91.09	105.88	147.79	126.9	35.5	21.2	20.94	21.14	20.85	20.35
CSA004832.1	86.15	93.59	99.78	138.29	137.65	40.15	30.81	21.83	25.79	24.1	26.94
CSA004836.1	245.08	249.44	687.54	722.37	709.14	15.96	95.22	52.51	267.25	503.22	440.7
CSA004837.1	338.59	271.8	167.75	209.2	199.57	220.32	219.52	224.58	192.12	139.94	198.03
CSA004838.1	63.09	74.79	37.25	43.19	50.62	9.37	11.82	20.94	15.96	15.12	20.06
CSA004860.1	120.38	101.67	187.86	270.1	248.31	13.56	81.09	92.92	42.15	104.26	119.07
CSA004863.1	52.61	30.4	23.2	24.04	21.41	77.43	15.58	11.76	17.78	16.4	8.71
CSA004864.1	11.34	14.21	21.79	12.37	16.95	12.76	15.99	17.7	11.17	13.21	9.44
CSA004866.1	46.48	32.07	37.03	59.09	35.55	12.37	14.25	12.83	18.95	14.07	14.45
CSA004895.1	190.97	165.55	367.3	276.64	307.46	889.35	172.55	163.62	1065.9	175.95	198.79
CSA004909.1	90.82	248.94	169.84	167.18	139.47	58.72	16.54	60.77	70.36	28.36	38.23
CSA004910.1	73.19	62.26	109.22	91.31	99.04	48.4	46.8	54.87	46.01	57.92	55.85
CSA004911.1	62.36	62.91	53.4	63.9	57.07	25.36	30.14	32.37	34.02	32.67	34.05
CSA004915.1	39.09	34.89	84.64	55.34	65.1	41.68	44.14	28.91	50.66	57.52	48.67
CSA004920.1	74.97	135.74	124.67	92.34	80.96	38.86	61.51	101.1	36.93	60.72	65.95
CSA004921.1	23.9	14.62	16.99	15.46	16.48	14.36	15.99	13.86	9.57	9.73	15.34
CSA004922.1	99.25	104.04	126.79	72.9	131.37	7.18	26.41	21.83	24.73	36.84	18.88
CSA004925.1	26.38	23.66	37.3	50.92	37.32	9.08	12.34	16.08	15.16	16.68	15.41
CSA004926.1	37.67	41.37	77.56	104.71	67.34	12.76	31.97	24.78	11.17	20.85	24.19
CSA004927.1	25.72	34.05	60.56	97.86	66.63	7.98	16.33	12.09	17.55	18.42	24.48
CSA004930.1	211.94	493.57	417.15	613.34	443.22	82.68	252.34	670.84	120.35	587.22	607.1
CSA004935.1	120.41	121.59	150.86	155.3	155.92	27.72	24.15	31.12	48.07	54.74	45.87
CSA004942.1	293.29	233.57	241.82	232.4	228.84	27.12	50.04	48.38	33.51	44.48	42.48
CSA004965.1	23.56	21.83	29.67	26.8	35.95	47.87	12.93	13.1	42.68	13.59	15.4
CSA004971.1	27.95	24.93	37.03	64.36	48.18	33.24	33.13	28.32	34.3	38	21.63
CSA004973.1	272.02	212.05	226.78	236.59	211.42	42.28	38.05	35.55	22.74	32.67	25.52
CSA004974.1	302.4	501.19	472.63	489.42	615.55	105.3	190.79	173.6	103.31	233.02	195.72
CSA004977.1	38.39	34.82	47.15	52.23	36.31	21.01	24.48	31.92	25.27	24.95	36.64
CSA004984.1	42.74	26.32	45.97	44.18	43.32	107.3	59.77	14.16	16.35	18.77	12.09
CSA004986.1	42.31	30.06	41.98	31.26	39.88	74.87	18.91	20.68	68.73	23.18	35.07
CSA004989.1	139.02	91.5	249.88	136	229.87	116.47	127.54	54.97	103.05	125.23	98.03
CSA004990.1	74	107.24	43.71	52.36	46.15	146.79	30.35	82.01	50.52	36.37	54.97
CSA004991.1	18.63	34.26	149.23	182.91	181.05	18.75	26.41	19.47	30.71	44.83	38.94
CSA005000.1	37.95	18.66	30.06	25.92	33.59	11.17	12.05	5.7	14.89	8.11	12.39
CSA005006.1	30.97	26.37	44.69	40.51	49.89	16.78	13.15	21.9	16.69	14.99	14.04
CSA005009.1	58.92	54.45	51.04	57.3	53.9	54.74	64.7	60.9	51.18	56.83	57.86
CSA005011.1	246.57	206.41	66.81	46.39	54.62	63.29	38.23	53.1	11.17	9.27	39.13
CSA005017.1	77.02	51.86	58.06	73.62	58.39	27.32	23.63	19.47	32.21	22.24	36.73
CSA005019.1	34.79	40.53	25.87	23.36	19.19	16.85	14.86	12.61	12.96	9.99	14.6
CSA005020.1	29.75	33.33	28.74	30.93	32.66	18.33	18.7	17.4	14.55	15.99	17.35
CSA005023.1	245.88	206.94	115.43	191.51	170.97	45.94	141.05	180.9	28.39	134.24	171.4
CSA005024.1	302.94	252.93	128.46	233.87	199.81	56.11	197.51	265.88	34.17	134.72	189.48
CSA005025.1	299.77	261.56	145.31	226.21	190	53.85	199.83	274.92	19.94	165.42	207.67
CSA005027.1	60.8	55.24	61.17	63.36	63.8	52.09	41.7	73.39	44.44	50.32	56.87
CSA005033.1	588.54	764.75	844.96	532.14	397.01	622.94	528.94	696.24	554.56	525.66	432.95
CSA005037.1	48.21	47.42	20.7	31.37	32.73	19.55	17.72	28.91	7.98	7.3	8.26
CSA005038.1	64.57	44.79	25.27	48.95	33.34	18.51	18.07	28.44	15.8	13.48	16.87
CSA005040.1	17.69	15.69	19.27	17.28	18.36	15.42	14.13	29.76	17.9	16.38	27.6
CSA005044.1	38.08	42.62	35.29	48.6	53.21	13.16	19.81	12.09	23.53	11.82	25.96
CSA005045.1	97.96	91.55	143.56	154.5	132.81	167.11	112.68	69.63	255.93	155.69	142.35
CSA005046.1	86.4	102.19	47.68	88.05	48.57	34.19	30.49	48.12	11.97	16.68	28.57
CSA005059.1	388.01	482.63	635.22	604.93	589.88	98.05	138.25	122.55	135.98	281.94	267.25
CSA005065.1	80.71	56.92	48.8	62.74	61.07	12.95	11.66	15.79	14.79	14.54	15.84
CSA005066.1	43.95	48.89	37.03	43.3	35.32	7.18	6.95	9.44	10.37	17.38	10.62
CSA005082.1	102.89	99.03	60.56	66.71	73.46	91.74	68.81	35.99	74.19	50.04	71.98
CSA005083.1	63.4	51.39	28.1	55.67	41.44	16.75	18.42	20.06	16.35	20.16	12.39
CSA005087.1	60.26	77.14	81.48	90.57	94.94	13.16	75.68	121.24	14.26	97.74	80.01
CSA005089.1	140.84	122.29	67.39	76.88	71.57	51.06	38.92	93.61	45.21	55.83	70.21
CSA005097.1	340.55	257.52	128.97	97.2	124.47	33.77	67.19	61.95	37.23	41.93	45.03
CSA005099.1	130.44	102.37	40.08	33.58	40.5	18.35	18.07	21.53	22.74	8.69	13.57
CSA005102.1	76.56	88.58	107.62	74.23	102.81	68.61	75.76	49.95	120.46	65.34	72.37
CSA005103.1	102.58	104.41	96.19	82.47	81.93	32.88	47.42	32.71	30.58	50.59	40.31
CSA005108.1	95.42	113.32	180.91	164.11	179.77	49.29	68.12	39.46	52.3	56.22	41.23
CSA005110.1	47.42	65.78	144.75	107.45	109.92	62.39	47.66	42.31	61.54	43.3	47.32
CSA005112.1	54.96	61.7	127.66	99.11	118.82	59.3	49.35	37.17	44.67	60.7	46.21
CSA005123.1	90.17	90.84	78.6	72.1	82.78	43.72	43.23	12.15	26.17	27.25	22.77
CSA005135.1	92.67	92.97	79.84	122.05	114.3	33.11	54.74	14.16	8.97	20.16	29.65
CSA005140.1	84.87	126.6	111.54	126.43	99.98	100.52	104.72	68.24	141.87	99.27	122.91
CSA005144.1	78.99	73.12	80.17	102.5	103.59	57.44	36.84	71.39	19.94	25.72	35.4
CSA005154.1	89.67	74.56	52.84	49.08	53.12	25.97	32.98	17.06	10.37	15.42	13.57
CSA005165.1	22.28	16.92	17.65	22.31	18.6	9.17	6.6	5.9	12.37	14.25	10.91
CSA005166.1	26.99	27.11	29.58	45.62	45.32	15.76	21.2	20.21	14.56	20.94	17.99
CSA005172.1	42.4	49.65	57.91	40.43	51.91	17.81	21.03	18.98	26.73	21.72	18.83
CSA005175.1	53.47	53.85	46.57	46.09	51.12	19.23	26.34	28.91	26.06	23.01	23.79
CSA005176.1	213.21	233.29	500.92	448.59	425.99	31.65	216.16	49.16	156.1	332.7	195.87
CSA005177.1	94.99	133.45	28.7	55.17	46.38	53.75	85.67	132.67	19.74	47.09	50.37
CSA005179.1	54.08	57.66	39.43	45.07	38.61	31.51	31.63	28.02	12.37	19.46	15.63
CSA005180.1	73.32	45.54	13.07	28.28	16.95	9.57	20.16	15.93	9.57	12.51	9.44
CSA005184.1	40.04	37.88	67.53	61.34	62.24	15.16	10.2	11.01	18.21	15.64	16.32
CSA005187.1	235.97	245.27	160.99	161.7	177.76	88.95	92.09	93.21	90.15	60.12	60.18
CSA005188.1	244.68	202.56	158.69	168.38	189.19	82.08	96.31	116.55	82.52	66.5	67.59
CSA005189.1	359.44	421.73	208.93	305	251.65	175.32	232.71	370.13	154.05	196.7	238.94
CSA005197.1	81.42	49.72	44.44	71.57	50.85	29.52	11.12	30.68	43.88	24.33	29.5
CSA005204.1	25.25	26.46	30.36	20.62	22.92	15.96	27.57	13.57	17.81	10.66	18.29
CSA005205.1	41.89	41.51	66.97	59	61.46	17.32	19.29	18.22	21.82	15.01	14.99
CSA005206.1	14.99	18.8	42.41	55.81	39.4	21.8	17.95	19.57	52.39	61.28	38.35
CSA005209.1	37.67	41.37	81.91	55.23	56.5	13.56	15.29	17.7	7.98	13.9	39.53
CSA005210.1	66.03	58.91	72.18	51.69	65.3	31.65	17.15	22.42	30.85	21.08	23.01
CSA005212.1	96.87	86.02	185.28	90.24	90.7	254.04	91.44	55.39	117.22	72.94	39.79
CSA005218.1	64.82	67.69	58.82	51.25	47.56	16.75	22.94	18.88	13.56	11.12	7.08
CSA005219.1	87.5	88.16	88.88	69.37	58.86	31.11	31.28	28.32	19.94	22.94	15.93
CSA005220.1	49.83	53.48	41.39	41.09	41.44	35.1	18.77	21.24	18.35	16.68	12.98
CSA005221.1	64	76.88	48.36	43.59	46.77	27.12	29.66	29.89	18.88	13.21	19.86
CSA005224.1	24.71	10.86	27.01	16.79	25.43	7.18	13.9	14.75	13.56	8.34	13.57
CSA005230.1	22.69	14.21	11.33	12.37	13.18	14.36	20.85	7.67	15.16	13.21	7.67
CSA005231.1	525.41	436.21	406.08	444.91	369.17	151.57	136.23	106.19	128.44	123.02	105.01
CSA005232.1	38.08	51.81	30.06	15.46	21.66	18.35	31.28	30.09	33.51	13.9	13.57
CSA005233.1	33.44	35.7	27.85	27.51	28.38	21.68	18.7	23.33	13.49	21.3	13.78
CSA005234.1	28.22	34.68	35.15	31.67	35.32	28.46	33.13	33.04	37.23	28.03	27.53
CSA005237.1	37.67	29.25	26.14	34.46	30.14	31.91	56.3	38.94	32.71	38.92	33.04
CSA005241.1	94.3	122.52	166.3	169.41	100.77	89.88	84.72	75.39	91.21	96.69	94.65
CSA005262.1	85.2	94.99	96.43	78.5	83.97	37.76	32.2	44.05	37.23	27.34	33.23
CSA005263.1	124.06	127.33	146.29	124.59	112.89	47.47	57.52	57.96	65.82	52.13	51.62
CSA005264.1	80.68	91.02	104.35	85.64	77.69	25.27	35.8	44.25	33.9	44.02	33.14
CSA005265.1	103.03	100.63	77.41	100.15	84.68	54.65	62.9	63.13	69.01	81.79	71.09
CSA005266.1	36.46	28.69	31.66	28.13	22.13	19.41	23.86	17.5	8.24	14.13	12.98
CSA005267.1	21.67	25.7	18.41	20.71	21.19	19.15	17.46	23.23	19.35	21.12	15.19
CSA005272.1	303.62	306.58	227.22	248.85	214.48	89.15	142.66	102.06	46.87	70.55	117.11
CSA005277.1	213.89	235.59	170.22	148.89	144.09	95.2	120.94	86.24	48	60.7	49.16
CSA005284.1	30.58	19.22	210.45	172.31	178.07	34.84	18.65	11.31	225.9	95.69	23.6
CSA005290.1	97.73	73.17	58.6	64.89	61.1	100.61	45.96	50.37	88.25	49.35	43.51
CSA005296.1	79.78	77.19	80.71	89.89	78.79	33.43	35.89	32.24	33.18	39.58	31.7
CSA005301.1	64.41	35.52	39.21	64.95	49.91	29.52	21.55	18.29	31.11	8.34	29.5
CSA005306.1	14.58	29.25	85.83	68.92	92.29	9.57	17.38	5.9	38.29	74.37	20.06
CSA005321.1	43.01	48.89	56.93	47.5	53.05	56.11	36.61	40.71	68.21	49	36.77
CSA005336.1	169.73	178.41	196.5	225.77	207.18	44.67	55.95	81.42	33.9	59.43	59
CSA005337.1	127.6	137.88	186.92	201.03	193.06	38.29	40.31	51.33	31.91	42.4	47.2
CSA005347.1	108.85	83.71	80.14	88.42	76.95	102.34	91.55	72.88	84.09	83.04	75.2
CSA005349.1	135.3	274.93	250.97	454.63	208.6	12.76	48.65	79.65	13.56	158.47	101.47
CSA005356.1	107.33	98.15	107.42	126.62	121.3	58.16	75.66	78.08	82.09	104.47	89.62
CSA005360.1	42.94	57.24	29.45	35.43	35.32	13.72	20.85	17.7	17.07	17.52	16.99
CSA005363.1	61.98	85.55	288.98	124.81	163.04	12.96	16.33	13.72	70.4	55.6	42.77
CSA005367.1	116.26	110.93	103.26	72.02	94.17	29.92	43.44	29.5	13.16	28.84	23.01
CSA005370.1	385.41	357.08	495.57	298.23	371.71	212.84	125.53	191.62	344.79	228.4	211.8
CSA005371.1	61.17	86.07	61.43	70.25	84.76	59.83	60.47	62.54	36.7	48.65	45.43
CSA005373.1	81.95	63.87	77.99	75.24	75.41	18.58	28.2	22.25	34.07	36.24	57.31
CSA005374.1	77.51	75.35	69.86	67.16	84.29	84.03	63.25	40.31	74.99	61.39	79.65
CSA005378.1	131.62	121.31	169.45	171.94	166.73	50.32	57.22	52.85	60.89	81.84	73.3
CSA005380.1	155.96	127.02	114.15	120.17	114.89	21.54	7.65	17.11	13.56	18.07	16.52
CSA005386.1	103.93	122.72	66.23	70.38	56.03	12.08	23.33	32.45	13.79	17.97	25.03
CSA005390.1	98.03	72.49	54.03	51.25	59.09	43.88	36.14	23.89	21.54	29.19	29.5
CSA005391.1	89.24	83.36	53.64	60.35	56.93	39.81	47.26	38.64	29.84	40.04	31.92
CSA005392.1	135.91	53.69	47.06	39.1	41.91	49.46	43.79	43.07	20.34	35.45	43.95
CSA005393.1	106.94	44.29	45.75	44.18	37.67	40.69	38.23	44.84	23.14	34.06	46.02
CSA005397.1	123.42	131.62	109.14	106.92	103.59	15.42	50.86	32.94	24.87	45.87	37.46
CSA005399.1	153.94	149.45	78.72	81.59	78.48	40.35	80.71	75.24	23.53	82.1	71.85
CSA005404.1	97.73	135.48	246.17	104.16	109.95	49.86	97.66	94.1	37.1	67.25	67.99
CSA005405.1	76.23	74.24	139.17	68.96	94.76	48.4	62.85	64.41	28.72	40.89	42.14
CSA005406.1	34.66	36.23	41.27	42.73	49.58	22.45	29.49	33.04	24.04	42.7	33.55
CSA005411.1	19.87	17.79	20.62	28.61	22.48	15.49	14.28	12.44	14.89	13.7	11.65
CSA005416.1	268.32	253.89	325.47	463.1	500.11	79.42	79.99	98.26	91.09	66.28	132.85
CSA005422.1	56.98	72.42	111.4	105.45	108.69	52.52	34.87	44.64	54.51	34.06	38.94
CSA005437.1	263.82	192.41	131.04	140.94	137.02	145.39	80.97	63.72	110.09	110.86	77.58
CSA005439.1	241.11	170.47	173.76	187.68	199.93	172.32	97.03	61.24	141.52	126.92	100.06
CSA005446.1	29.17	27.44	56.5	42.71	55.25	17.81	15.29	16.52	24.47	26.18	21.43
CSA005449.1	34.36	28.97	21.49	16.13	23.31	54.25	27.23	32.45	32.44	38.8	19.76
CSA005455.1	113.59	109.39	138.21	139.35	126.1	71.32	78.26	75.63	53.93	55.47	56.64
CSA005456.1	79.17	90.07	135.01	122.76	135.14	58.47	51.73	75.1	69.29	61.76	63.55
CSA005457.1	74.74	80.95	142.58	157.51	165.39	55.24	43.96	52.51	57.84	43.27	74.78
CSA005460.1	88.11	67.48	120.04	80.41	126.9	17.55	30.23	33.63	21.54	25.02	20.65
CSA005465.1	59.49	50.02	213.74	265.72	240.62	41.94	36.14	31.78	148.61	134.35	160.22
CSA005470.1	212.78	226.51	261.91	198.99	200.36	72.5	116.85	117.77	66.92	98.27	96.02
CSA005473.1	21.96	24.54	21.64	26.88	28.93	24.33	18.84	23.53	19.81	21.89	24.19
CSA005474.1	32.41	32.59	20.91	26.51	33.43	12.76	6.26	17.11	7.18	9.73	9.44
CSA005479.1	202.88	111.28	71.97	77.68	68.43	74.06	77.15	86.33	34.97	72.17	66.18
CSA005483.1	112.45	126.6	104.13	79.44	85.89	47.55	44.48	60.29	61.59	47.4	52.74
CSA005485.1	54.57	48.59	64.3	53.15	60	55.16	33.86	30.76	46.61	26.51	25.88
CSA005486.1	161.23	159.89	203.84	203.01	200.2	19.94	19.93	37.36	48	69.16	78.96
CSA005492.1	132.6	81.34	48	41.61	40.89	18.48	38.69	43.46	10.91	26.88	22.32
CSA005503.1	256.42	190.53	163.39	137.85	164.81	77.38	94.53	79.06	77.38	86.88	42.48
CSA005504.1	299.77	226.05	219.16	170.98	161.51	108.5	149.44	98.52	73.39	100.09	59.59
CSA005509.1	30.65	43.73	32.68	27.83	43.95	80.57	30.12	39.53	65.15	12.05	24.97
CSA005515.1	42.74	32.8	47.16	37.22	44.26	14.16	15.81	8.55	13.16	12.34	7.82
CSA005518.1	37.88	28.2	33.11	32.25	26.6	10.37	16.68	10.03	11.17	7.65	7.96
CSA005519.1	117.43	82.05	111.87	68.98	67.28	165.73	54.39	59.66	92.84	60.99	34.66
CSA005523.1	74	64.21	165.71	182.17	176.26	8.78	7.42	8.85	23.14	35.22	38.54
CSA005531.1	31.83	24.33	32.02	27.68	32.41	18.17	23.3	19.49	21.4	26.26	19.6
CSA005532.1	23.98	23.31	25.45	27.3	21.85	13.88	22.66	18.52	12.92	15.85	12.27
CSA005533.1	35.04	28.62	20.33	23.71	20.01	11.43	11.59	11.6	11.3	10.89	11.99
CSA005540.1	49.77	46.02	55.9	47.72	46.68	13.79	37.93	18.96	27.58	41.5	36.75
CSA005543.1	15.19	19.64	22.22	31.37	28.02	15.16	5.56	5.01	13.16	9.73	12.68
CSA005546.1	46.08	45.28	44.71	42.08	46.91	22.54	26.68	30.75	47.67	49.7	27.21
CSA005549.1	125.58	108.43	223.52	328.93	216.84	38.29	39.97	52.21	57.04	23.63	32.74
CSA005552.1	53.15	28.75	80	62.03	58.48	35.34	13.62	17.29	25.21	9.45	8.91
CSA005553.1	71.8	56.67	64.05	74.06	63.04	21.04	24.5	23.6	41.79	38.14	37.02
CSA005554.1	156.93	128.02	148.05	178.49	159.44	135.3	131.5	129.79	123.33	133.73	126.02
CSA005556.1	178.04	186.14	183.43	221.79	193.29	163.54	144.92	135.69	151.18	170.98	153.69
CSA005557.1	150.19	163.27	129.51	148.12	146.21	129.64	118.33	111.8	87.16	103.74	102.51
CSA005558.1	31.6	33.43	47.06	57.88	35.79	11.17	24.33	20.06	34.3	32.67	18.29
CSA005559.1	61.44	89.83	67.39	28.57	33.43	41.48	40.54	45.82	31.38	22.47	40.12
CSA005561.1	353.49	258.97	731.2	752.24	619.95	40.53	162.78	167.79	193.54	420.65	842.94
CSA005566.1	67.06	69.74	82.23	73.82	81.12	38.51	46.26	35.13	35.76	32.04	39.37
CSA005568.1	28.96	22.67	20.7	24.08	18.83	11.97	9.04	12.39	15.56	14.25	22.71
CSA005569.1	44.97	43.66	28.1	37.11	43.79	15.56	12.51	10.32	14.76	21.2	12.09
CSA005575.1	134.81	75.33	50.9	65.24	58.17	58.97	53.6	51.26	48.7	41.18	39.87
CSA005579.1	156.16	163.06	161.76	145.25	141.85	30.12	48.74	47.72	41.48	69.07	57.96
CSA005580.1	26.13	30.34	33.93	41.14	32.9	15.25	19.11	14.38	16.75	28.15	25
CSA005581.1	21.47	16.09	16.3	23.11	20.77	11.25	15.22	13.27	18.99	19.32	20.77
CSA005583.1	49.76	66.57	66.34	57.33	60.35	42.48	28.84	27.68	80.31	51.03	42.18
CSA005584.1	75.65	55.68	43.35	54.01	60.24	19.74	31.41	36.17	27.08	29.89	34.81
CSA005590.1	54.28	71.45	27.1	31.19	29.29	22.02	26.83	21.83	22.66	17.93	19.35
CSA005593.1	36.46	29.67	56.21	27.39	46.62	15.16	27.11	15.93	28.72	25.02	27.73
CSA005594.1	48	51.5	51.3	50.04	49.44	17.15	13.9	12.68	17.95	15.64	13.72
CSA005595.1	83.58	76.18	62.82	52.65	61.37	17.81	15.64	18.58	19.55	14.02	19.47
CSA005599.1	114.56	127.86	173.67	149.42	167.35	188.59	104.95	118.82	179.97	143.32	151.62
CSA005608.1	128.01	123.68	87.58	52.58	95.59	35.1	37.53	40.12	42.28	33.36	41.3
CSA005619.1	102.7	102.15	104.48	104.12	93.01	30.53	29.56	22.85	33.45	31.37	30.28
CSA005620.1	16.61	14.83	18.74	17.23	15.07	14.76	13.21	10.03	13.96	7.65	12.68
CSA005622.1	27.14	35.65	30.93	42.86	46.3	7.71	14.13	14.16	10.91	14.13	18.88
CSA005628.1	131.66	83.57	87.58	112.22	106.42	79.78	46.57	31.86	67.81	38.92	58.41
CSA005632.1	71.46	61.09	37.73	34.55	49.16	33.98	41.98	27.61	18.03	18.21	18.76
CSA005633.1	55.57	56.03	27.69	31.33	32.1	29.01	32.54	19.79	26.11	11.63	19.2
CSA005635.1	22.28	17.76	12.85	16.57	20.25	24.33	11.82	15.34	13.96	6.6	9.44
CSA005637.1	86.29	72.28	152.06	164.36	162.92	39.09	47.26	31.27	69.41	64.64	48.38
CSA005638.1	77.05	74.7	135.26	136.58	138.4	21.71	30.58	35.91	40.29	42.15	35.99
CSA005640.1	18.74	20.79	21.24	18.11	15.77	11.97	7.99	6.64	13.36	15.29	9.73
CSA005641.1	60.09	53.62	80.31	114.43	87.43	8.24	6.26	12.58	17.55	19.46	29.3
CSA005643.1	124.36	158.36	111.54	90.57	129.96	16.75	6.26	6.49	7.18	18.07	16.52
CSA005644.1	797.09	875.49	841.05	561.11	1223.49	136.15	75.07	54.47	382.13	247.67	200.98
CSA005651.1	127.2	131.83	232.99	179.38	187.76	61.83	49.87	44.69	45.47	39.62	44.69
CSA005654.1	41.72	77.3	156.85	397.64	214.72	134.02	108.43	73.16	181.09	68.12	113.27
CSA005657.1	142.56	117.83	74.8	80.49	88.09	27.52	31.68	39.23	35.5	23.51	30.19
CSA005658.1	257.91	292.06	228.17	259.64	238.97	42.94	54.79	75.42	78.44	80.4	90.66
CSA005660.1	289.98	302.93	137.97	129.53	119.84	195.99	130.55	178.27	116.47	98.35	96.75
CSA005663.1	34.84	35.33	45.59	48.76	44.35	20.02	20.22	17.65	29.3	16.68	27.73
CSA005665.1	202.82	247.49	230.56	170.58	165.9	112.68	94.58	75.47	68.67	52.71	31.96
CSA005668.1	27.72	30.86	75.69	47.21	72.99	14.13	21.75	33.8	34.99	86.58	39.78
CSA005670.1	128.55	111.14	188.22	147.42	151.94	184.28	102.4	75.12	267.51	108.89	85.15
CSA005681.1	30.41	34.29	31.19	48.42	46.4	15.48	9.56	17	31.02	19.01	22.07
CSA005689.1	31.52	28.1	21.37	28.92	25	17.47	19.01	20.06	16.95	11.92	16.11
CSA005690.1	18.07	24.9	30.32	33.67	27.69	13.08	27.94	18.88	22.18	21.82	17.23
CSA005698.1	15.12	15.04	8.71	10.6	11.93	11.17	11.12	5.5	9.31	12.05	7.67
CSA005704.1	61.66	40.58	131.44	92.04	117.09	11.52	14.83	13.37	14.1	57.69	25.5
CSA005706.1	18.23	15.04	16.99	21.65	15.3	22.34	9.73	12.98	13.16	9.04	9.44
CSA005707.1	10.13	11.7	17.65	19.22	20.72	11.57	16.68	6.19	19.15	8.69	10.32
CSA005714.1	62.18	73.25	104.05	101.81	109.01	16.2	21.46	27.88	50.46	31.67	32.04
CSA005717.1	66.19	75.29	182.21	137.85	136.18	23.14	31.42	25.49	69.41	73.26	39.41
CSA005723.1	272.96	302.33	246.94	285.75	282.13	38.83	286.88	280.82	49.53	224.45	179.2
CSA005724.1	35.85	27.16	17.65	31.7	33.79	22.74	20.5	6.34	21.94	13.21	21.83
CSA005725.1	31.6	25.49	23.31	16.68	29.55	15.36	14.25	16.81	12.37	13.38	11.36
CSA005727.1	44.97	53.48	65.36	52.58	75.34	14.36	14.6	18.29	21.54	20.16	12.39
CSA005729.1	57.73	49.3	64.92	48.82	71.34	13.16	29.19	17.4	28.72	31.28	22.42
CSA005731.1	55.5	51.67	46.04	46.39	56.66	23.67	21.55	18.29	21.54	19.69	19.07
CSA005732.1	549.06	589.06	920.47	596.01	790.97	71.32	185.16	119.29	243	431.21	305.96
CSA005749.1	53.67	51.81	36.38	29.97	35.71	32.31	34.98	28.81	23.27	17.72	19.57
CSA005753.1	16.2	40.39	19.53	36.75	17.66	15.82	19	11.99	13.03	14.94	12.58
CSA005756.1	84.14	73.09	69.31	68.73	68.38	78.98	58.24	52.68	58.24	52.87	68.65
CSA005758.1	144.21	185.52	122.87	96.76	112.54	38.29	42.4	43.07	36.7	15.99	11.8
CSA005760.1	42.64	23.92	34.64	27.06	26.72	13.96	9.04	11.95	11.37	12.86	9.29
CSA005769.1	367.13	372.17	256.44	193.2	219.02	127.3	76.85	71.8	82.4	71.49	53.6
CSA005774.1	57.52	55.57	39.21	49.93	53.68	13.56	8.34	15.93	15.16	18.77	18.88
CSA005779.1	20.21	24.11	27.8	36.14	30.18	13.48	15.36	14.51	16.83	22.38	23.13
CSA005783.1	15.8	15.46	24.84	17.23	14.6	10.37	10.43	12.98	22.34	10.43	17.7
CSA005788.1	17.82	19.22	14.6	26.73	17.78	13.76	13.21	17.4	14.76	12.86	9.73
CSA005790.1	12.15	7.94	10.02	17.23	12.24	14.36	6.26	6.49	11.17	12.51	6.49
CSA005791.1	24.98	28.55	27.74	28.42	21.19	20.21	22.47	23.01	33.24	26.88	30.68
CSA005792.1	20.86	25.28	21.57	29.16	21.19	26.33	16.33	15.93	29.52	26.06	31.56
CSA005793.1	21.39	20.81	20.54	23.52	24.89	25.64	24.53	22.59	31.22	28.99	29.36
CSA005807.1	60.76	45.54	45.75	45.51	46.15	27.92	25.72	12.98	26.33	6.95	17.11
CSA005810.1	83.45	69.99	62.31	79.75	68.75	28.72	31.63	22.12	19.55	18.42	17.4
CSA005812.1	88.31	64.76	50.54	61.41	40.02	30.31	20.16	14.16	11.97	23.63	21.83
CSA005813.1	92.36	76.88	56.64	70.69	81.93	48.66	35.45	17.7	23.14	19.46	25.96
CSA005817.1	63.33	46.52	50.11	41.97	37.99	45.47	23.4	19.07	32.44	18.54	13.96
CSA005827.1	216.24	164.27	760.74	250.65	647.06	33.08	165.65	35.68	43.17	196.15	47.57
CSA005835.1	55.17	46.57	54.94	51.09	53.55	23.06	33.24	32.29	24.73	39.24	35.02
CSA005849.1	26.46	24.37	22.36	22.53	27.31	12.76	21.78	12.39	13.03	7.65	13.57
CSA005850.1	18.16	30.92	55.91	54.45	44.97	19.68	18.3	13.42	37.83	31.8	39.68
CSA005851.1	25.52	25.49	21.35	25.18	24.49	15.16	18.07	11.21	15.96	8.34	7.67
CSA005853.1	128.01	120.06	166.15	149.04	141.89	36.43	30.58	27.33	33.51	40.54	35.4
CSA005856.1	128.95	98.33	139.13	123.41	132.47	34.57	17.15	28.91	21.54	22.94	31.46
CSA005860.1	20.25	26.32	23.53	22.09	18.13	9.57	8.34	15.34	21.14	11.47	23.6
CSA005861.1	24.03	27.3	18.3	17.53	14.05	10.51	11	19.86	20.21	11.93	15.44
CSA005866.1	45.1	59.75	27.16	31.67	28.72	27.92	9.96	21.83	43.88	6.95	19.27
CSA005868.1	23.9	22.15	22.22	19.44	17.89	17.55	14.6	11.21	15.16	16.68	5.31
CSA005875.1	39.5	33.01	37.47	42.97	35.2	7.98	14.77	10.32	11.57	23.28	19.47
CSA005877.1	41.72	50.14	61.87	64.95	45.2	26.33	25.02	18.29	50.26	77.15	58.41
CSA005878.1	175.81	180.08	186.92	162.59	174.46	84.16	46.22	76.4	92.54	56.3	61.36
CSA005882.1	274.25	313.16	336.8	266.64	287.47	70.2	67.77	69.32	106.1	82.36	73.75
CSA005884.1	25.12	36.07	36.6	22.24	33.9	14.1	15.76	14.16	14.89	10.89	15.53
CSA005889.1	217.84	95.89	152.5	184.79	182.11	106.9	82.02	145.43	177.5	124.94	72.42
CSA005891.1	26.33	39.28	123.3	152.43	82.4	12.76	45.18	9.44	27.12	40.31	20.65
CSA005896.1	1465.09	1877.45	539.55	370.98	446.07	284.54	545.85	595.47	293.04	490.71	586.23
CSA005907.1	36.46	30.08	28.1	39.76	39.08	11.17	8.69	8.55	16.75	10.43	12.39
CSA005908.1	25.12	22.77	36.16	41.38	41.52	8.78	11.7	9.63	16.75	15.64	12.39
CSA005911.1	34.84	35.85	44.27	37.29	56.13	9.41	12.09	20.29	11.17	7.78	11.8
CSA005913.1	45.82	45.89	43.44	46.31	50.08	35.15	22.24	27.87	11.64	15.82	14.16
CSA005915.1	724.71	689.42	378.19	327.83	399.77	166.73	173.07	112.68	189.87	104.95	117.99
CSA005916.1	352.63	201.6	76.68	86.82	86.41	253.29	168.55	173.15	105.7	80.63	113.86
CSA005935.1	10.94	33.01	35.73	45.07	36.26	8.38	18.77	23.01	23.53	19.46	40.71
CSA005937.1	41.59	98.05	60.13	64.95	21.82	17.81	16.68	45.03	28.72	82.02	42.08
CSA005941.1	53.95	49.83	40.03	36.98	39.11	26.97	24.29	17.47	29.57	21.46	18.51
CSA005954.1	59.65	43.66	44.01	50.7	47.56	28.52	32.32	48.67	28.72	35.27	34.51
CSA005957.1	44.29	44.68	84.91	103.71	98.6	19.31	27.16	27.14	15	45.69	48.93
CSA005960.1	26.84	40.53	90.52	89.91	80.52	32.91	44.31	26.7	71	93.48	77.73
CSA005970.1	314.4	284.36	301.12	257.04	297.07	68.26	24.87	53.75	120.29	36.07	58.87
CSA005974.1	59.55	83.15	33.11	46.39	33.43	7.18	6.26	17.11	10.37	8.34	15.34
CSA005976.1	100.19	123.26	184.45	133.28	125.25	21.54	38.23	60.18	41.75	72.98	86.72
CSA005982.1	36.42	45.84	31.81	34.33	35.69	15.88	14.67	12.39	13.56	11.82	9.09
CSA005983.1	153.53	113.95	175.15	164.42	111.39	107.7	100.88	101.22	105.65	93.53	74.16
CSA005992.1	246.5	320.68	444.2	304.85	322.78	40.29	267.94	175.22	90.55	166.47	176.4
CSA005996.1	24.31	15.04	15.39	12.67	18.52	13.56	11.82	12.39	14.1	8.57	10.03
CSA006000.1	71.46	64.35	92.46	76.08	75.62	90.31	46.15	61.36	83.13	44.76	46.73
CSA006005.1	29.34	35.39	29.82	39.07	29.06	19.6	17.77	26.13	27.47	22.94	24.52
CSA006013.1	59.03	70.88	54.25	52.64	63.8	54.88	48.8	54.32	45.53	24.67	20.14
CSA006021.1	21.27	28.41	34.86	32.03	34.37	14.76	20.85	15.04	23.93	12.86	13.27
CSA006023.1	38.85	30.71	16.03	19.88	21.9	21.22	18	20.71	13.64	8.62	7.61
CSA006027.1	51.89	64.18	49.06	36.05	50.81	22.02	29.82	26.31	31.11	33.22	32.39
CSA006030.1	37.13	34.17	39.94	45.75	41.23	17.38	12.59	13.37	15.96	15.06	15.21
CSA006034.1	116.26	254.67	164.7	236.37	132.32	25.93	165.08	301.77	23.53	242.23	260.17
CSA006036.1	32.81	32.59	28.76	38.44	19.78	23.14	29.89	11.8	22.34	8.34	17.11
CSA006042.1	30.38	38.65	50.54	48.16	45.2	74.19	41.36	38.05	67.81	43.09	38.64
CSA006044.1	118.83	127.3	132.24	147.05	110.18	46.01	111.44	64.9	27.12	73.56	49.07
CSA006049.1	56.09	72.48	107.14	93.97	105.75	164.93	36.73	34.28	212.71	52.9	69.99
CSA006055.1	14.58	18.1	17.86	11.19	14.44	17.29	11.82	11.21	14.36	12.98	18.29
CSA006062.1	55.77	33.29	86.71	48.6	90.72	22.87	21.78	26.55	23.14	11.35	10.81
CSA006063.1	186.57	141.2	85.21	107.93	99.32	65.53	58.09	74.8	53.45	41.5	51.79
CSA006065.1	49.83	43.87	51.85	24.3	35.79	19.15	4.87	11.21	11.17	8.34	23.01
CSA006069.1	25.42	27.5	25.19	29.3	28.98	22.11	19.59	19.79	17.63	18	19.16
CSA006070.1	98.24	68.32	55.55	56.11	57.45	10.37	11.47	6.78	9.17	8.34	10.91
CSA006075.1	117.1	187.22	154.35	193.7	180.11	103.17	31.74	42.23	91.28	46.92	64.65
CSA006077.1	24.51	36.35	24.4	17.67	14.6	10.37	11.82	18.58	8.78	5.56	5.01
CSA006100.1	23.36	21.87	45.61	59.35	55.41	32.97	22.24	18.88	14.36	13.44	17.3
CSA006118.1	48.61	51.39	48.58	56.99	50.15	15.16	24.67	35.1	23.93	35.45	30.09
CSA006119.1	47.87	47.4	36.72	37.75	40.88	18.13	22.12	23.55	19.73	29.13	29.98
CSA006120.1	41.07	35.62	26.19	28.44	27.31	14.36	20.77	20.94	19.05	21.03	22.57
CSA006123.1	46.59	37.19	23.53	39.98	30.14	16.35	14.6	14.16	19.55	35.45	28.02
CSA006134.1	30.38	40.28	19.78	18.11	21.38	20.9	23.77	19.47	20.26	11.12	13.92
CSA006137.1	74.94	64.35	95.42	117.97	82.4	6.38	12.51	21.24	16.75	9.73	12.98
CSA006138.1	29.13	34.05	74.98	89.8	87.9	10.24	13.85	18.83	27.66	23.69	26.94
CSA006139.1	14.92	11.98	22.95	24.96	23.93	15.96	13.9	11.01	17.42	13.55	13.57
CSA006142.1	42.45	36.12	61.05	64.31	67.34	28.46	15.44	16.39	25.53	19.96	14.65
CSA006148.1	19.85	25.91	21.79	27.39	26.37	7.98	9.04	7.67	11.97	10.43	15.93
CSA006150.1	883.18	631.27	647.61	689.88	750.7	723.28	494.25	448.43	778.4	338.62	355
CSA006152.1	71.58	75.59	101.3	88.41	97.85	77.22	55.05	55.22	106.34	59.43	59.23
CSA006153.1	23.09	27.86	45.61	27.98	33.59	9.31	9.27	14.35	22.34	20.85	29.3
CSA006154.1	97.71	86.66	58.82	56.99	53.68	36.22	41.29	46.61	36.54	32.95	28.2
CSA006156.1	85.04	84.24	47.06	49.11	51	47.37	41.38	39.75	24.85	39.08	29
CSA006157.1	451.88	444.99	315.01	347.05	240.62	72.2	132.06	181.41	51.85	134.49	139.53
CSA006158.1	29.89	32.14	27.64	43.65	30.17	24.96	14.05	15.26	26.38	18.62	13.23
CSA006167.1	40.56	50.14	54.57	49.21	53.09	27.43	24.24	28.91	43.17	41.01	40.56
CSA006168.1	32.53	44.46	26.27	48.25	58.29	16.75	16.96	33.1	52.01	13.69	28.44
CSA006175.1	54.96	37.74	25.13	18.41	19.78	15.96	11.35	16.91	13.03	9.5	10.03
CSA006189.1	54.46	43.99	40.08	50.62	37.4	20.63	12.21	20.82	16.64	26.91	28.49
CSA006194.1	46.06	47.26	13.04	12.45	13.99	34.1	21.69	25.12	45.7	14.28	24.31
CSA006201.1	136.31	94.33	98.9	87.04	92.76	99.72	28.67	65.78	57.64	37.53	33.92
CSA006213.1	40.1	38.02	27.89	19.44	18.36	4.79	19.46	13.57	10.37	14.6	7.08
CSA006241.1	67.35	58.48	66.68	90.64	77.03	17.22	28.46	33.85	33.88	41.27	49.93
CSA006243.1	220.37	198.47	238.77	229.74	226.02	27.92	30.58	38.35	24.73	55.6	73.75
CSA006245.1	224.32	197.01	160.34	193.07	187.53	27.52	32.49	33.78	27.12	48.48	42.48
CSA006246.1	120.11	108.11	144.76	163.58	157.98	11.77	18.59	11.65	16.35	32.67	33.63
CSA006247.1	82.23	78.13	108.49	87.26	90.88	12.37	13.55	5.6	8.38	8.34	9.73
CSA006248.1	106.49	131.9	116.17	114.85	101.53	59.34	57.04	56.19	37.8	42.53	45.95
CSA006250.1	29.45	29.7	27.51	20.73	24.75	30.03	15.84	16.56	15.96	15.59	10.2
CSA006255.1	17.98	24.1	18.67	20.05	21.62	16.26	14.06	13.48	14.91	15.56	15.29
CSA006256.1	27.24	24.71	21.62	23.77	24.01	23.63	12.61	15.53	21.92	15.12	22.61
CSA006258.1	47.35	37.7	49.43	32.25	36.94	12.5	14.37	9.96	21.54	11.35	11.14
CSA006262.1	419.32	377.56	969.28	455.18	830.39	402.57	359	133.92	551.85	884.03	154.13
CSA006265.1	25.12	44.19	23.85	10.6	24.01	26.92	14.07	17.11	12.96	11.64	6.64
CSA006266.1	90.8	104.79	136.9	127.59	133.05	59.03	58.38	59.8	52.76	84.4	67.21
CSA006267.1	91.82	97.91	135.5	149.63	138.44	13.56	16.91	14.35	10.37	35.45	28.12
CSA006268.1	108.1	150.61	74.79	67.13	59.14	73.07	78.44	62.98	50.26	59.53	51.09
CSA006269.1	31.9	34.75	44.55	52.54	37.51	44.08	24.79	25.81	58.1	25.14	26.8
CSA006271.1	381.95	302.35	247.77	143.74	196.89	136.11	67.04	54.44	114.35	76.69	52.73
CSA006273.1	26.33	34.26	56.21	38.77	42.73	13.96	21.37	23.01	31.91	36.14	44.84
CSA006274.1	64.28	42.76	58.53	60.82	54.62	11.97	13.9	12.58	19.41	15.52	19.07
CSA006282.1	74.13	64.68	47.93	50.46	42.94	26.96	20.3	15.69	30.47	18.07	16.87
CSA006283.1	32	21.94	20.91	15.46	17.19	15.96	16.33	8.55	11.57	7.3	8.85
CSA006285.1	43.43	33.93	39.26	43.34	37.25	31.91	8.41	17.11	111.53	13.28	15.63
CSA006286.1	54.96	66.71	65.5	45.95	47.71	21.54	25.72	19.47	11.7	19.46	16.71
CSA006300.1	63.69	66.16	47.98	47.23	52	26.15	28.5	23.73	12.59	14.29	29.5
CSA006302.1	54.28	53.41	50.18	44.48	51.95	29.12	39.97	38.05	47.73	27.23	32.05
CSA006303.1	41.84	47.27	38.9	28.21	40.63	25.07	24.13	29.5	33.96	23.53	17.45
CSA006306.1	33.3	18.13	28.93	25.45	25.05	15.96	11.4	13.1	22.98	8.34	12.63
CSA006307.1	39.7	32.38	31.81	20.65	20.72	10.77	8.34	18.58	21.94	21.72	14.01
CSA006320.1	89.25	107.94	103.7	106.33	104.45	17.15	30.46	34.32	44.01	39.74	40.9
CSA006321.1	68.06	77.51	64.7	74.23	75.1	12.37	18.07	14.16	17.95	15.99	13.86
CSA006326.1	123.76	167.65	210.34	205.44	138.91	68.61	80.63	106.34	57.84	126.67	130.68
CSA006327.1	79.4	136.21	135.5	151.1	108.77	52.65	63.95	55.46	45.47	68.81	92.03
CSA006331.1	30.25	33.15	26.14	22.39	30.92	10.91	17.61	8.06	13.03	10.2	8.85
CSA006334.1	66.84	70.82	80.82	58.1	67.34	32.71	34.41	28.32	47.47	42.05	28.61
CSA006335.1	38.97	39.69	40.08	39.06	43.41	29.04	26.13	26.31	35.9	26.13	33.86
CSA006342.1	158.8	176.32	56.64	55.01	42.85	65.82	76.11	83.48	16.75	13.21	19.47
CSA006343.1	37.67	42.62	20.91	27.39	28.72	25.53	36.14	32.45	34.3	34.75	23.6
CSA006344.1	35.63	35.04	27.07	28.4	32.25	28.8	37.07	27.98	23.44	36.37	23.4
CSA006345.1	70.28	58.08	36.6	47.94	42.61	26.73	18.07	31.56	21.94	17.03	21.83
CSA006346.1	102.89	96.94	51.67	56.11	54.24	63.18	54.91	62.42	16.59	18.63	21.24
CSA006347.1	79.4	65.39	27.89	33.8	35.08	51.46	53.52	59.88	21.54	18.42	18.29
CSA006348.1	57.93	52.56	25.36	30.13	28.25	40.53	37.81	39.06	10.53	17.79	13.69
CSA006351.1	53.07	58.5	44.88	67.6	49.91	24.73	57.69	40.12	23.14	27.11	44.25
CSA006353.1	43.62	51.67	32.39	61.56	54	17.02	30.12	30.09	10.63	30.58	31.07
CSA006354.1	78.59	75.31	134.52	135.09	119.6	55.84	41.88	51.77	63.82	63.77	73.01
CSA006356.1	62.7	74.6	47.24	49.72	51.52	60.74	54.27	58.13	67.39	51.78	51.03
CSA006359.1	19.85	33.43	32.24	30.49	27.31	8.78	7.65	18.88	8.78	18.77	27.14
CSA006360.1	25.44	24.37	33.17	37.91	33.06	10.11	15.9	12.74	16.06	15.99	15.42
CSA006361.1	33.08	35.8	36.89	43.44	34.22	10.11	23.86	13.37	19.68	15.06	19.27
CSA006362.1	45.99	52.23	72.45	67.96	65.17	25.48	22.37	27.97	29.89	30.62	40.05
CSA006364.1	28.3	22.27	16.93	21.71	26.51	10.03	14.8	20.99	12.88	11.02	13.23
CSA006367.1	63.53	57.45	67.83	127.98	83.11	14.1	43.09	29.89	26.86	30.46	41.2
CSA006368.1	57.32	49.72	66.44	102.06	86.88	10.77	41.36	29.79	16.75	28.5	34.22
CSA006369.1	79.54	68.34	70.34	75.11	69.99	28.36	34	30.84	30.53	30.64	33.68
CSA006370.1	40.81	47.19	42.67	45.31	39.93	20.65	25.85	20.17	21.49	26.2	21.72
CSA006383.1	39.83	38.79	42.84	41.9	39.08	21.28	14.13	16.22	25.99	24.33	20.99
CSA006389.1	36.86	34.29	42.01	40.02	40.11	23.14	24.49	24.57	32.52	30.42	30.47
CSA006390.1	117.15	110.06	126.62	146.33	135.99	22.18	33.36	35.4	16.59	24.88	24.66
CSA006415.1	51.85	31.76	41.39	58.76	52.27	8.78	12.51	10.03	10.37	21.55	14.75
CSA006419.1	30.99	22.77	43.46	59.53	46.15	9.97	10.08	7.96	21.34	18.07	15.93
CSA006420.1	35.45	42.62	37.25	28.72	30.37	21.94	37.19	33.92	42.28	23.63	48.38
CSA006423.1	36.05	140.81	14.38	61.41	17.42	15.96	7.65	16.52	5.58	19.46	23.6
CSA006435.1	75.63	94.01	124.65	126.89	114.56	43.08	51.43	49.38	56	74.65	69.97
CSA006436.1	127.74	138.72	67.24	86.15	49.44	11.43	12.74	11.01	12.5	9.04	11.4
CSA006437.1	64	75.63	71.02	65.39	74.87	19.94	46.57	50.15	38.29	67.42	48.97
CSA006438.1	286.4	396.52	137.25	162.15	173.28	19.15	30.58	38.94	28.72	56.99	67.26
CSA006457.1	43.64	52.3	34.42	33.26	33.26	14.72	14.85	13.03	15.37	18.89	14.64
CSA006460.1	36.05	22.15	32.68	26.07	37.2	19.94	8.34	11.8	18.35	11.82	5.9
CSA006468.1	63.94	40.18	35.65	30.63	35.87	36.43	22.01	26.35	21.68	18.07	18.88
CSA006469.1	36.94	29.42	24.66	27.57	34	21.54	18.21	19.47	22.66	12.65	15.69
CSA006485.1	80.69	55.03	43.57	51.78	46.05	36.38	19.32	23.24	27.2	13.76	11.74
CSA006495.1	21.47	26.53	23.31	19.44	21.19	23.14	16.68	20.06	13.96	17.03	21.53
CSA006496.1	72.24	185.52	228.89	220.91	239.52	38.29	135.31	117.4	36.7	152.91	124.48
CSA006497.1	48.21	97.56	169.49	93.89	87.82	22.34	39.62	43.66	39.09	62.9	59.88
CSA006498.1	49.66	101.2	144.74	69.1	70.73	18.99	43.65	38.82	35.26	59.77	46.96
CSA006509.1	66.57	81.48	81.04	137.18	104.92	182.95	79.01	92.82	91.88	44.02	57.23
CSA006511.1	52.56	62.47	31.26	37.11	37.96	58.83	43.87	39.75	79.68	41.53	41.52
CSA006515.1	45.66	39.33	36.41	42.95	43.65	27.94	26.63	25.49	35.1	31.17	33.26
CSA006518.1	70.8	58.98	44.78	68.89	46.32	42.65	20.59	30.63	35.04	26.36	26.55
CSA006521.1	15.8	23.4	16.99	21.65	24.49	10.37	22.24	20.06	6.38	8.34	6.49
CSA006522.1	91.35	107.38	90.41	91.68	84.76	19.15	17.38	51.03	39.49	57.69	63.13
CSA006523.1	92.68	124.38	158.45	164.5	138.64	155.03	126.65	108.03	118.95	146.89	94
CSA006524.1	28.81	34.61	35.41	42.14	32.49	13.39	20.63	15.99	14.23	17.7	16.64
CSA006525.1	27.95	38.86	44.01	30.93	36.26	8.78	11.12	22.42	8.78	13.21	18.88
CSA006527.1	26.46	25.49	28.03	28.72	31.94	13.56	13.9	11.7	14.36	11	10.81
CSA006529.1	14.85	21.45	22.22	31.96	44.89	23.93	6.48	4.13	34.04	26.18	15.53
CSA006533.1	36.56	43.66	31.7	27.83	33.31	11.97	19.46	14.31	12.37	25.37	16.08
CSA006545.1	45.02	54.92	44.13	51.12	52.54	24.39	28.8	28.15	17.21	15.19	20.06
CSA006546.1	60.76	89.62	50.21	53.35	57.68	46.67	39.62	39.53	17.75	15.12	23.01
CSA006550.1	284.27	310.87	369.37	327.83	341.27	71.6	105.3	83.78	70.8	113.99	97.49
CSA006552.1	112.03	154.92	127.03	136.96	115.78	66.57	86.96	63.13	64.08	63.33	52.18
CSA006554.1	15.8	11.7	32.24	27.83	29.67	12.76	13.21	7.67	13.56	11.82	10.03
CSA006571.1	73.32	91.5	88.23	79.75	87.82	64.22	52.48	56.64	41.08	45.87	36.87
CSA006572.1	80.89	88.16	101.81	82.62	103.44	27.92	43.56	38.54	41.75	39.62	62.34
CSA006574.1	94.79	105.71	138.55	95.65	114.42	51.85	61.51	51.33	58.24	71.94	76.7
CSA006576.1	46.99	35.52	55.77	46.39	49.91	14.36	15.29	16.52	22.34	20.85	12.98
CSA006579.1	58.33	56.82	65.79	65.39	90.41	16.75	16.68	8.85	27.92	18.77	22.42
CSA006584.1	29.98	22.98	30.5	33.14	26.37	9.57	8.34	13.57	7.98	6.95	12.98
CSA006586.1	34.43	27.32	22.39	26.88	20.97	23.69	24.43	20.87	26.39	21.23	23.06
CSA006596.1	55.09	27.99	13.94	14.58	21.19	7.98	9.04	17.7	10.37	9.73	4.72
CSA006597.1	94.39	99.95	122.17	172.93	148.61	23.14	38.23	42.83	22.34	32.95	42.36
CSA006598.1	95.4	99.23	113.72	153.09	156.33	30.31	28.84	50.44	14.76	23.98	35.4
CSA006599.1	101.68	96.1	100.65	140.06	129.49	16.75	26.41	37.76	34.3	29.19	34.22
CSA006612.1	46.18	40.22	49.67	46.28	59.21	80.18	34.23	23.01	70.8	29.02	30.68
CSA006614.1	41.32	32.59	33.11	28.28	31.55	43.08	27.8	27.73	53.45	25.02	31.86
CSA006621.1	31.16	34.19	38.78	35.15	37.5	11.38	12.57	11.96	18.64	15.99	11.75
CSA006637.1	782.28	470.81	555.09	435.9	541.84	257.28	227.28	314.33	364.5	142.9	298.23
CSA006638.1	64.88	67.48	44.16	47.52	47.04	32.39	53.35	59.73	30.04	43.61	37.58
CSA006640.1	187.72	205.41	204.26	211.9	192.4	86	138.52	117.52	172.16	129.56	147.96
CSA006641.1	220.55	259.66	208.12	222.09	203.62	98.75	174.69	127.63	199.35	134.99	164.73
CSA006643.1	57.12	59.75	36.6	36.23	49.44	13.56	23.63	27.14	15.96	31.97	32.45
CSA006644.1	47.8	57.66	60.56	43.3	44.73	13.56	18.07	21.24	10.37	31.97	26.55
CSA006645.1	38.89	50.98	42.7	30.04	35.79	15.96	18.77	31.86	14.36	15.29	5.31
CSA006646.1	83.96	80.64	60.13	62.08	58.86	25.33	44.14	36.87	16.95	26.41	31.12
CSA006648.1	21.98	20.86	19.68	16.75	16.95	27.66	21.32	23.4	24.79	16.45	24.73
CSA006652.1	42.13	55.57	28.76	26.29	32.73	13.56	22.24	18.58	16.35	28.5	18.58
CSA006669.1	60.36	60.33	117.55	103.47	114.14	20.74	20.02	11.68	44.52	47.26	59.23
CSA006674.1	205.31	142.71	68.21	53.5	52.35	117.49	56.49	60.61	82.1	57.12	40.01
CSA006677.1	92.43	107.7	102.94	76.21	83.85	27.66	36.26	31.91	27.26	21.95	25.52
CSA006685.1	23.23	21.15	25.04	26.91	27.41	15.58	17.09	16.41	19.19	18.27	16.81
CSA006687.1	162.54	85.86	101.85	150.22	144.09	13.96	9.73	16.52	43.68	58.91	73.3
CSA006698.1	29.17	19.22	11.76	17.23	20.25	9.57	11.12	23.6	8.78	11.12	9.44
CSA006699.1	169.6	187.05	146.47	128.49	131.53	96.66	83.06	120.45	100.25	69.97	70.7
CSA006700.1	49.35	38.37	37.03	23.12	29.43	26.33	29.19	18.19	20.34	15.64	17.89
CSA006702.1	101.81	122.84	41.83	41.23	53.68	20.74	34.52	39.92	11.7	17.84	28.12
CSA006704.1	40.1	28.83	54.9	37.55	42.38	22.34	10.43	17.7	35.1	25.72	24.19
CSA006705.1	52.39	45.47	66.88	57.14	58.62	21.54	23.4	26.84	22.34	30.23	35.89
CSA006713.1	121.53	92.76	101.95	106.48	145.03	79.78	68.12	86.72	78.98	53.52	60.77
CSA006714.1	84.16	84.51	99.23	90.24	98.88	65.42	59.25	59	53.85	60.3	72.57
CSA006720.1	86.6	72.66	116.24	96.36	110.71	74.9	59.85	51.33	61.96	58	41.95
CSA006721.1	103.88	73.78	139.86	115.38	146.58	102.91	76.95	65.49	88.44	76.75	64.48
CSA006730.1	2863.41	3297.1	903.43	722.15	1068.18	16.35	338.49	832.74	35.1	384.02	986.13
CSA006731.1	2097.17	2802.39	694.51	682.17	867.82	18.35	214.08	517.99	12.76	275.94	637.75
CSA006733.1	115.78	116.99	129.49	118.23	119.04	66.21	93	107.49	112.17	121.5	124.01
CSA006754.1	40.4	43.27	29.43	34.82	32.53	21.4	30.52	32.83	18.64	24.2	24.94
CSA006755.1	64.51	58.81	41.9	38.95	36.49	36.1	46.86	37.95	22.47	40.43	38.74
CSA006763.1	317.35	379.32	96.7	204.27	141.45	51.9	130.71	147.36	47.78	65.14	86.1
CSA006764.1	51.99	44.85	49.38	50.95	50.38	7.71	10.66	12.78	12.23	9.04	12.39
CSA006765.1	62.18	76.05	43.79	67.38	54.15	12.37	15.99	22.71	19.94	12.51	28.02
CSA006770.1	75.45	112.4	102.94	99.85	73.57	47.67	95.74	73.16	43.68	71.76	84.96
CSA006773.1	66.23	54.66	144	107.14	128.94	11.03	12.05	12.29	13.96	17.03	32.84
CSA006775.1	101.27	95.98	220.22	137.79	162.92	21.43	31.48	41.55	27.36	46.37	42.65
CSA006777.1	39.94	31.34	23.79	27.39	21	31.11	40.87	33.51	26.96	23.77	27.02
CSA006778.1	117.88	122.84	37.03	44.62	63.57	20.74	47.96	30.68	7.18	9.04	18.88
CSA006779.1	101.68	120.34	46.18	54.34	49.91	12.76	23.63	25.37	10.37	13.9	17.11
CSA006780.1	92.36	103.2	32.97	41.23	50.85	13.3	13.9	28.71	11.97	23.86	16.52
CSA006784.1	34.58	35.28	41.48	45.6	39.55	16.35	16.48	25.16	19.89	21.94	22.75
CSA006786.1	19.85	25.91	74.72	86.15	73.69	29.52	26.41	14.16	25.53	33.71	12.98
CSA006792.1	27.4	30.5	50.82	50.32	45.99	19.35	22.17	21.64	28.01	25.79	29.69
CSA006793.1	72.35	84.42	88.74	81.22	83.57	35.68	29.94	25.6	23.84	21.85	27.37
CSA006794.1	96.21	101.74	56.86	54.12	43.08	11.17	24.67	18.88	10.77	14.6	20.35
CSA006796.1	174.19	170.68	199.77	252.28	237.79	78.98	102.17	118.88	151.18	135.54	163.13
CSA006799.1	29.62	42.18	22.25	25.46	23.22	20.49	20.81	23.89	18	19.38	19.17
CSA006802.1	140.77	132.66	161.43	134.53	150.92	12.37	22.94	35.1	19.94	41.7	32.74
CSA006803.1	46.1	36.77	34.16	42.94	35.41	24.57	18.49	14.28	11.17	10.29	19
CSA006804.1	31.8	22.35	53.81	33.8	44.03	7.18	12.16	7.67	13.96	13.55	10.62
CSA006809.1	27.95	37.12	21.79	19.96	19.93	22.87	14.83	17.6	11.57	14.71	10.52
CSA006817.1	76.56	85.24	79.3	73.34	85.23	7.98	45.18	21.83	37.49	22.94	23.01
CSA006818.1	14.99	18.8	16.99	20.77	19.31	15.16	15.29	12.98	10.37	7.65	12.39
CSA006819.1	27.99	37.34	28.95	26.15	26.54	38.51	12.7	16.19	35.97	14.15	22.85
CSA006824.1	27.55	15.88	57.08	61.41	60.74	9.57	8.34	8.26	21.54	20.16	17.7
CSA006827.1	48.29	36.1	47.93	33.05	33.53	18.35	15.01	17.23	44.04	32.11	19.23
CSA006828.1	243.79	402.14	150.83	208.84	157.86	109.18	244.49	233.58	41.88	121.58	144.25
CSA006832.1	30.38	27.58	16.99	26.07	18.36	19.15	21.55	28.32	8.78	9.04	17.11
CSA006833.1	32	36.35	22.66	35.35	26.84	15.16	24.33	21.24	12.76	9.04	18.29
CSA006834.1	21.88	40.95	27.89	27.83	31.08	8.78	20.16	25.37	10.37	15.99	14.16
CSA006836.1	59.48	51.03	75.56	80.7	73.54	27.79	32.4	40.17	39.06	36.78	36.81
CSA006837.1	43.02	37.02	33.2	38.08	34.28	15.48	11.4	8.61	14.36	14.04	7.91
CSA006842.1	47.09	34.05	28.54	25.51	33.55	24.33	19.81	24.19	16.55	12.86	7.96
CSA006849.1	33.62	47.08	49.38	48.6	46.46	13.56	26.18	18.09	12.5	21.55	14.55
CSA006850.1	44.66	44.39	40.96	49.26	39.08	14.76	26.24	25.81	15.16	27.11	15.93
CSA006851.1	38.31	46.98	25.16	28.52	26.13	22.64	21.41	29.35	17.65	22.85	25.73
CSA006856.1	51.24	57.03	50.11	33.58	60.04	19.55	33.02	20.65	18.75	17.03	26.55
CSA006865.1	1938.43	1686.54	1248.67	1535.19	1304.66	369.93	374.34	414.92	558.32	462.01	426.63
CSA006866.1	1602.77	1532.85	1058.38	1416.5	1122.69	276.08	284.6	332.03	407.39	385.39	334.98
CSA006867.1	48.69	43.87	44.09	50.81	49.63	11.65	14.04	12.74	10.37	12.09	12.86
CSA006880.1	132.26	200.35	123.3	118.19	128.78	17.55	26.41	33.92	14.76	25.72	21.24
CSA006881.1	69.07	92.24	57.51	79.2	61.1	15.76	8.51	13.27	14.76	22.94	20.8
CSA006897.1	38.08	30.29	46.24	27.67	33.67	29.76	19.16	11.21	21.64	14.17	16.88
CSA006904.1	50.4	48.23	55.23	52.58	54.31	26.53	21.89	22.81	20.81	22.99	17.4
CSA006907.1	51.04	48.47	48.36	70.69	56.98	11.17	5.56	7.67	15.16	7.65	11.8
CSA006911.1	785.75	612.82	872.86	934.15	858.09	452.87	337.8	169.91	706.55	612.34	597.24
CSA006940.1	51.35	102.89	164.26	130.45	160.8	37.3	27.28	30.68	92.74	93.83	91.15
CSA006952.1	38.89	25.7	31.37	26.51	29.43	23.53	18.77	17.7	25.13	23.28	22.12
CSA006964.1	42.79	46.5	34.96	36.56	42.72	28.3	37.39	38.42	35.99	30.58	34.36
CSA006967.1	75.75	58.91	81.91	68.48	75.81	14.36	17.38	16.52	9.57	12.51	8.85
CSA006976.1	62.99	62.78	105	82.4	92.64	12.56	12.34	14.75	10.77	15.46	13.86
CSA006978.1	229.49	193.87	97.6	71.13	82.4	13.56	71.59	20.65	8.38	20.16	22.71
CSA006979.1	189.58	161.28	76.68	73.78	66.39	10.37	54.91	18.29	5.58	18.77	18.29
CSA006986.1	72.41	72.49	95.96	51.8	79.11	32.91	31.63	22.57	32.91	20.33	22.57
CSA006988.1	151.71	158.98	18.52	40.21	34.84	231.35	61.86	77.58	80.18	41.7	33.63
CSA006993.1	207.21	181.89	401.21	418.7	421.12	93.34	50.27	67.16	159.82	162.41	132.55
CSA006998.1	68.55	77.16	99.37	99.03	95.51	74.55	82.59	65.08	86.96	92.8	79.75
CSA007000.1	85.88	95.27	46.62	39.76	65.92	116.47	79.24	89.08	106.1	86.88	78.47
CSA007001.1	88.61	102.53	48.75	59.09	53.74	95.64	70.12	79.72	71.3	45.79	55.39
CSA007006.1	68.66	55.15	88.01	67.6	69.92	38.69	39.97	42.18	52.65	52.13	59
CSA007008.1	310.3	279.11	288	253.16	276.87	182.69	191.84	176.99	157.96	137.62	119.76
CSA007012.1	117.2	148.66	57.84	107.2	53.63	32.58	56.92	37.98	52.06	46.57	43.19
CSA007021.1	28.28	21.1	50.19	32.8	41.14	35.7	26.33	11.06	23.98	16.55	10.73
CSA007029.1	107.11	116.7	133.63	121.68	144.21	65.93	77.95	73.6	93.46	93.73	91.24
CSA007030.1	23.7	21.94	43.35	37.11	47.09	18.95	13.21	7.52	16.15	14.77	21.53
CSA007032.1	17.82	13.79	28.03	28.72	29.51	11.17	7.42	10.81	13.03	20.62	8.65
CSA007052.1	158.66	171.87	80.46	84.09	84.76	96.79	83.18	86.92	41.48	51.43	59.98
CSA007054.1	68.46	55.57	81.48	73.34	81.46	25.53	23.63	26.55	20.74	30.58	28.32
CSA007055.1	139.76	131.62	261.86	259.79	280.17	35.1	60.47	82.01	82.97	93.83	66.08
CSA007056.1	166.63	162.67	300.34	307.36	334.32	54.78	54.21	66.08	98.92	104.72	98.52
CSA007057.1	177.43	159.19	299.76	263.76	276.4	45.47	70.9	56.64	74.19	72.98	89.67
CSA007058.1	125.81	47.99	137.68	134.37	115.9	85.93	36.05	35.65	33.62	46.17	58.24
CSA007060.1	85.23	74.29	78.6	101.37	91.23	79.94	67.18	75.57	76.31	58.63	71.53
CSA007066.1	26.33	28.41	131.15	41.53	80.52	13.56	10.43	10.03	11.17	27.11	12.39
CSA007072.1	26.74	23.82	48.36	35.35	45.2	7.98	15.99	8.26	16.75	20.85	8.85
CSA007075.1	26.33	22.56	48.36	27.39	37.2	24.73	13.9	8.26	18.35	11.12	14.16
CSA007088.1	57.62	54.32	79.3	66.27	63.69	22.34	24.67	26.25	16.75	19.81	13.86
CSA007089.1	166.74	262.82	262.82	272.6	255.03	99.4	34.47	68.55	80.57	39.9	72.68
CSA007092.1	76.38	69.68	52.01	63.08	61.51	25.34	33.42	35.85	41.98	40.37	43.02
CSA007100.1	79.88	72.2	74.94	76.88	62.44	21.86	42.54	24.31	19.47	27.52	23.01
CSA007101.1	53.92	56.5	50.45	57.98	50.44	16.75	29.04	17.76	16.13	21.16	17.83
CSA007103.1	29.98	19.43	22.44	43.52	25.66	17.55	23.28	17.7	19.94	21.89	22.12
CSA007104.1	42.18	36.61	43.57	46.34	46.73	32.11	15.56	24.34	43.38	21.98	32.01
CSA007105.1	37.9	33.48	40.46	28.47	31.01	19.94	11.42	11.04	24.16	14.9	11.8
CSA007114.1	21.67	23.82	18.74	26.07	25.19	17.55	17.38	20.94	15.96	19.11	17.99
CSA007115.1	61.98	39.69	27.89	33.14	40.02	11.97	18.77	25.37	15.16	8.34	18.88
CSA007117.1	39.7	42.83	73.85	85.49	56.03	23.53	35.45	35.69	32.31	29.19	46.61
CSA007118.1	40.71	65.7	76.03	73.01	83.7	35.3	42.75	31.71	30.71	56.99	73.16
CSA007122.1	77.95	96.88	132.14	110.74	120.34	51.8	85.79	52.13	40.92	36.14	32.32
CSA007123.1	81.02	105.08	161.65	130.12	127.14	56.24	83.75	49.26	44.28	49.7	42.48
CSA007125.1	105.53	109.89	79.73	79.31	78.64	25.53	31.28	38.35	31.51	31.97	50.44
CSA007130.1	36.26	43.87	16.77	35.12	24.72	22.34	24.67	31.86	29.12	38.92	36.28
CSA007137.1	173.32	267.95	128.59	123.77	117.65	79.32	97.21	135.18	99.61	101.18	137.97
CSA007140.1	33.62	40.95	45.75	40.21	41.44	17.55	10.43	20.06	22.34	8.34	18.29
CSA007144.1	154.88	161.7	161.43	107.14	165.9	41.88	49.93	44.54	87.62	47.96	80.73
CSA007145.1	156.97	152.72	175.37	118.85	191.65	45.47	61.51	57.52	106.9	48.31	128.32
CSA007153.1	96.41	56.62	80.39	71.13	70.63	36.3	45.53	26.25	44.67	54.56	18.88
CSA007154.1	61.17	43.04	77.12	73.78	62.63	24.73	27.11	17.11	39.09	37.53	17.7
CSA007157.1	568.25	616.64	766.62	760.81	741.01	178.45	236.67	232.26	149.48	225.5	213.24
CSA007158.1	76.85	83.22	119.54	134.94	126.03	67.86	57.56	62.57	102.68	95.47	105.81
CSA007161.1	125.98	187.47	180.24	221.35	144.09	26.06	51.2	56.44	19.94	36.37	47.39
CSA007162.1	14.58	9.61	21.35	26.07	19.78	16.75	11.12	18.29	33.51	27.8	20.06
CSA007167.1	70.69	82.52	55.12	75.11	82.87	5.58	26.76	69.03	10.37	31.63	36.28
CSA007168.1	45.37	46.8	45.61	43.89	48.66	13.3	15.99	16.71	9.04	16.45	12.19
CSA007170.1	212.01	213.17	211	248.38	232.87	113.72	146.53	196.84	115.09	143.24	183.64
CSA007171.1	89.78	84.19	52.69	54.18	55.86	58.14	73.72	66.78	36.35	37.4	41.04
CSA007173.1	33.06	37.97	28.7	35.29	30.25	34.61	31.71	24.04	35.01	32.49	24.41
CSA007176.1	106.38	103.87	98.93	98.9	94.46	46.51	61.55	63.1	36.66	58	53.83
CSA007177.1	89.12	86.18	85.62	96.54	85.46	44.98	61.34	64.83	51.46	61.25	52.8
CSA007183.1	36.26	33.43	83.44	69.59	83.58	10.37	30.58	9.44	59.03	36.49	17.99
CSA007184.1	34.8	56.7	38.95	34.51	30.42	16.83	31.07	15.46	14.84	39.06	19.88
CSA007190.1	50.54	50.66	71.67	75.44	73.87	21.04	33.36	29.2	28.32	37.19	27.29
CSA007191.1	25.12	31.76	32.68	30.04	31.08	19.94	20.85	20.06	7.98	11.82	20.06
CSA007195.1	128.75	141.23	81.55	103.83	108.46	33.9	26.41	35.1	28.72	32.32	45.82
CSA007199.1	38.77	34.36	35.82	37.39	41.13	40.08	40.54	42.44	38.48	38.7	38.78
CSA007200.1	28.36	25.07	38.78	35.35	43.79	15.16	11.12	17.7	16.75	15.99	14.75
CSA007201.1	22.89	17.97	33.98	24.96	27.55	9.57	17.03	12.68	20.34	16.33	20.06
CSA007210.1	446.08	330.78	303.54	348.23	376.31	82.17	140.98	126.65	122.46	121.29	97.64
CSA007214.1	43.68	45.2	55.33	44.7	52.19	23.8	28.62	24.09	19.15	22.36	24.38
CSA007219.1	87.5	66.44	100.21	110.45	101.24	7.18	12.51	12.39	11.17	16.68	34.81
CSA007224.1	30.6	42.77	75.77	66.91	70.2	11.17	36.59	25.47	12.33	34.12	51.92
CSA007225.1	22.93	21.06	33.98	31.37	33.71	20.1	12.51	18.64	18.51	13.21	21.59
CSA007227.1	50.05	58.5	57.73	51.28	58.51	21.44	22.33	24.15	13.07	22.33	18.18
CSA007239.1	87.73	101.65	56.89	45.32	56.17	22.11	44.28	31.6	21.08	21.64	23.34
CSA007240.1	36.66	27.37	33.33	28.72	34.37	12.37	8.69	19.47	9.57	7.99	14.75
CSA007241.1	37.13	28.83	34.71	35.05	37.67	12.5	12.98	21.63	11.97	12.74	14.16
CSA007242.1	28.94	24.29	28.7	28.85	28.19	13.67	14.3	16.35	12.31	10.13	12.39
CSA007247.1	38.64	25.54	34.86	39.32	35.37	16.35	11.04	11.8	24.13	19.38	17.77
CSA007248.1	33.94	34.17	33.11	33.72	34.79	66.92	23.4	17.44	90.41	14.13	37.95
CSA007270.1	64.21	52.44	43.35	53.9	35.79	31.11	36.14	41.89	19.94	22.24	32.74
CSA007271.1	41.32	43.04	42.7	29.16	34.84	20.74	21.55	24.78	12.76	13.21	9.44
CSA007279.1	36.86	36.77	923.26	1093.06	560.34	71	42.4	10.62	1805.33	1129.47	426.55
CSA007286.1	78.76	72.88	86.02	93.73	105.21	20.97	34.85	39.95	37.49	39.72	39.78
CSA007287.1	42.49	38.86	30.02	33.83	29.4	97.15	45.64	56.83	41.31	37.14	36.58
CSA007289.1	107.01	167.41	156.27	142.41	130.51	33.24	70.9	84.96	47.73	92.67	104.32
CSA007290.1	51.04	55.99	55.48	32.4	48.5	44.14	25.49	23.4	32.97	14.13	10.42
CSA007291.1	88.31	107.42	79.13	74.39	80.92	86.59	64.1	58	50.69	38.6	48.24
CSA007292.1	177.93	187.98	149.69	132.59	140.79	47.78	103.64	138.38	53.8	86.11	151.56
CSA007294.1	71.37	86.7	76.39	63.03	66	33.51	39.27	44.25	56.11	63.02	78.27
CSA007309.1	73.52	123.89	170.8	123.71	166.45	32.71	45.18	19.47	21.14	26.41	49.56
CSA007312.1	105.17	163.63	332.99	244.99	172.52	36.9	160.73	123.96	92.64	146.23	159.51
CSA007314.1	52.66	66.44	33.11	22.53	20.25	15.96	10.43	13.57	8.78	11.12	5.9
CSA007316.1	45.78	85.86	245.08	236.04	160.8	33.51	23.98	23.16	65.62	45	49.11
CSA007329.1	67.45	93.8	141.17	108.47	119.37	113.28	67.42	89.97	126.05	101.83	98.82
CSA007346.1	29.81	32.57	33.01	31.81	31.52	15.48	20.44	22.11	26.28	23.67	23.25
CSA007350.1	67.55	103.73	57.73	69.25	79.22	44.87	34.58	25.96	30.51	33.71	35.4
CSA007351.1	21.55	26.82	22.57	28.45	28.35	26.65	18.35	16.87	19.31	24.47	15.58
CSA007367.1	24.13	26.77	30.8	29.6	32.17	23.23	15.03	20.35	45.38	27.11	27.76
CSA007370.1	195.66	263.1	315.01	430.48	286.92	130.3	217.78	182.3	148.38	198.09	187.41
CSA007371.1	28.15	19.01	16.12	15.02	21.42	12.37	13.21	9.73	19.55	10.77	7.37
CSA007373.1	88.31	95.27	123.3	149.78	152.56	31.91	26.41	51.92	67.01	61.16	107.37
CSA007378.1	94.39	109.89	131.58	87.92	104.53	9.57	17.38	10.62	28.72	30.58	30.09
CSA007384.1	51.31	38.02	31.51	52.43	44.42	36.16	27.8	26.74	15.42	21.78	32.64
CSA007385.1	56.92	31.13	33.55	49.48	44.26	23.53	20.5	16.81	10.77	15.29	14.75
CSA007386.1	53.39	30.67	32.85	55.85	33.81	25.37	23.77	29.26	9.09	10.01	12.51
CSA007387.1	11.34	15.46	15.25	18.34	18.6	7.18	6.26	9.14	14.76	21.2	10.62
CSA007396.1	47.48	43.96	24.31	34.64	27.4	42.44	28.78	27.26	24.73	22.1	17.23
CSA007397.1	45.78	50.56	44.88	45.07	49.91	6.38	6.95	8.26	9.57	8.34	5.9
CSA007404.1	34.84	54.04	29.92	36.08	29.51	22.34	20.16	29.69	85.89	39.85	46.41
CSA007410.1	29.9	35.93	51.93	54.86	46.53	10.3	20.91	13.89	36.41	35.83	48.48
CSA007417.1	62.03	66.49	44.12	54.9	42.97	21.04	21.89	17.04	18.44	11.73	17.99
CSA007431.1	36.05	40.11	32.9	36.23	29.43	10.37	14.25	13.86	16.35	11.47	13.27
CSA007434.1	33.67	37.35	34.09	35.68	34.9	31.71	31.45	38.12	28.62	38.4	30.38
CSA007439.1	79.8	81.89	87.36	92.56	101.24	40.69	54.21	36.28	43.88	40.66	33.63
CSA007444.1	98.13	101.64	112.85	93.11	107.83	45.27	38.23	35.84	51.66	34.75	33.92
CSA007445.1	90.74	92.76	76.25	70.25	81.93	37.49	22.94	37.17	20.74	15.99	36.58
CSA007446.1	619.59	115.74	854.85	1658.58	602.95	101.32	31.63	722.12	270.84	222.07	989.96
CSA007449.1	193.84	97.74	126.35	122.49	115.84	120.73	93.37	72.32	160.21	84.33	99.16
CSA007451.1	33.35	28.69	34.42	31.07	41.75	9.84	12.05	9.63	24.73	11.82	10.22
CSA007452.1	182.92	135.31	162.32	150.56	149.38	88.43	54.65	88.72	105.55	81	87
CSA007454.1	30.23	28.15	36.6	24.47	34.08	48.66	23.28	29.5	27.52	17.99	21.24
CSA007456.1	47.18	68.17	51.35	36.37	44.73	73.09	38.82	46.15	56.27	32.67	31.36
CSA007463.1	46.18	38.44	42.05	53.24	36.49	25.93	14.6	44.25	20.34	39.62	51.03
CSA007466.1	58.9	41.2	57.34	45.95	59.33	19.47	21.69	22.77	32.07	44.76	31.86
CSA007470.1	305.99	288.81	356.93	272.63	352.04	556.55	277.82	294.56	521.97	227.33	272.61
CSA007472.1	146.89	125.1	101	94.02	112.07	138.65	147.49	106.78	94.3	129.98	77.52
CSA007478.1	24.71	23.4	17.86	19	16.48	7.98	14.6	8.26	7.98	11.82	17.7
CSA007481.1	15.29	22.46	26.74	24.63	25.14	21.64	10.34	19.99	25.83	17.2	28.25
CSA007487.1	42.13	48.05	75.38	83.28	79.58	18.75	11.82	13.57	22.34	24.67	27.14
CSA007488.1	43.07	33.43	60.13	65.39	60.9	11.7	12.74	10.42	30.85	22.24	18.09
CSA007489.1	12.15	14.21	13.07	11.05	15.54	6.38	6.95	8.26	11.17	25.02	11.21
CSA007496.1	105.28	96.64	46.14	50.63	46.66	27.44	38.16	33.75	31.91	27.8	26.55
CSA007501.1	20.25	24.03	17.86	20.32	22.84	9.17	6.6	13.57	12.76	14.6	15.63
CSA007502.1	23.5	15.71	12.81	14.49	17.23	13.4	11.4	10.62	9.09	7.78	7.2
CSA007504.1	98.51	90.45	105.67	127.45	111.29	32.33	42.07	51.26	50.78	56.5	59.79
CSA007512.1	47.93	41.78	24.54	24.15	21.58	12.23	11.12	16.91	22.07	15.99	11.31
CSA007515.1	73.47	73.93	80.45	74.73	75.91	53.9	56	54.53	51.4	59.98	26.47
CSA007520.1	29.02	30.2	29.62	33.26	33.81	21.48	29.7	21.32	25.5	30.6	22.44
CSA007522.1	174.51	175.41	178.2	142.88	136.55	14.36	23.21	19	28.88	24.47	31.98
CSA007523.1	69.88	78.45	114.92	84.5	96.29	18.55	20.68	21.83	40.29	28.32	23.89
CSA007526.1	24.91	36.35	27.45	20.99	24.72	13.96	12.51	12.09	13.56	7.65	20.35
CSA007529.1	47.4	44.29	50.98	46.61	37.43	14.76	13.9	22.12	13.96	19.81	15.34
CSA007539.1	260.27	234.61	332.44	225.55	328.43	140.41	91.4	100.59	162.34	149.44	115.04
CSA007543.1	182.29	187.19	257.5	201.91	232.14	176.31	143.18	168.14	165.14	162.64	175.22
CSA007544.1	159	175.59	179.51	180.7	173.4	144.79	116.94	130.82	133.82	142.66	141.15
CSA007546.1	12.36	14	33.55	29.6	32.25	32.71	7.12	5.16	39.09	17.03	19.91
CSA007555.1	45.78	58.78	61.73	62.44	62.94	11.7	14.37	11.8	11.17	8.11	11.6
CSA007564.1	85.88	107.01	89.28	84.03	94.03	71.32	77.78	72.68	40.69	68.88	64.72
CSA007565.1	1117.93	694.99	431.2	371.42	378.11	263.26	276.63	285.94	163.01	148.28	166.77
CSA007570.1	18.29	14.44	66.29	33.2	46.28	22.79	71.79	11.97	17.44	36.05	11.8
CSA007583.1	111.05	88.16	54.15	60.84	42.04	23.59	15.49	26.38	42.28	15.89	14.92
CSA007585.1	23.9	39.69	40.74	51.69	52.97	17.55	16.33	5.9	26.73	24.67	31.86
CSA007586.1	51.61	44.12	85.62	68.22	61.64	54.09	25.86	18.11	35.1	35.1	27.73
CSA007589.1	153.85	149.25	107.36	114.96	121.58	77.06	41.98	80.59	76.74	119.55	91.56
CSA007590.1	20.58	21.64	31.02	21.3	22.32	16.91	15.29	17.46	24.57	25.58	12.98
CSA007591.1	158.66	161	68.26	69.95	68.28	30.85	45.18	35	24.73	34.52	27.14
CSA007592.1	232.52	239.83	76.68	93.22	102.65	45.47	52.13	72.57	63.82	46.57	59.59
CSA007603.1	98.03	78.97	44.88	45.95	41.44	47.87	65.34	79.65	45.47	63.25	38.35
CSA007605.1	153.91	136.75	118.54	103.23	107.97	122.53	126.01	138.47	59.51	60.75	67.57
CSA007610.1	53.47	36.35	73.2	52.13	56.03	30.31	20.16	22.42	12.76	12.51	21.83
CSA007611.1	56.98	73.26	69.28	66.42	73.3	55.84	46.8	39.53	34.57	26.18	17.7
CSA007619.1	50.64	74.9	46.18	44.62	52.27	49.66	70.72	61.5	45.67	62.21	77.43
CSA007621.1	51.19	45.69	37.83	36.23	35.53	35.54	32.45	47.87	28.46	26.41	20.57
CSA007623.1	32.14	35.24	51.99	47.57	43.64	10.11	9.73	6.68	13.56	14.83	9.24
CSA007626.1	199.71	180.5	221.77	191.31	218.01	9.57	15.99	11.8	28.72	34.06	35.99
CSA007638.1	63.6	76.46	60.71	71.87	66.39	36.96	34.98	26.94	30.85	36.84	29.5
CSA007639.1	151.51	142.27	129.62	104.27	122.43	92.94	92.79	86.43	58.64	71.24	53.98
CSA007656.1	226.45	308.78	300.2	211.19	221.78	78.18	54.91	82.01	49.46	42.4	69.03
CSA007657.1	177.43	91.92	49.53	143.89	58.86	20.21	35.22	37.17	25.53	38.23	50.54
CSA007658.1	123.93	68.55	42.42	48.73	39.82	33.39	26.61	35.99	27.63	35.45	35.95
CSA007660.1	26.33	18.38	20.26	25.29	28.84	15.96	9.73	16.37	17.15	22.76	15.34
CSA007666.1	157.43	147.56	121.36	103.01	111.74	62.78	57.15	52.32	50.32	44	43.93
CSA007668.1	39.7	26.32	19.17	29.6	19.31	20.74	14.6	20.06	68.61	13.9	12.39
CSA007672.1	142.39	114.49	292.58	239.24	291.71	14.76	30.93	31.86	92.14	42.05	69.91
CSA007674.1	48.28	46.8	60.42	47.79	52.19	20.34	30.81	28.22	22.74	40.89	32.45
CSA007675.1	41.72	26.19	21.35	22.39	21.82	26.06	22.94	21.04	49.2	19.23	7.86
CSA007677.1	95.2	50.35	37.69	31.37	40.02	13.96	19.46	14.16	6.38	17.03	15.34
CSA007682.1	128.41	116.26	165.24	143.15	154.33	26.13	26.59	30.97	31.11	46.74	43.22
CSA007683.1	128.21	125.14	140.73	134.98	147.15	17.55	22.94	13.86	41.08	27.11	28.02
CSA007684.1	458.73	480.17	342.11	302.11	293.64	233.9	237.71	239.64	218.91	214.91	214.63
CSA007686.1	50.23	54.32	39.65	46.39	38.61	23.14	26.41	17.11	16.75	34.75	20.65
CSA007687.1	91.96	97.15	149.45	129.01	154.45	50.26	52.48	29.79	87.35	72.98	69.62
CSA007688.1	69.87	64.25	59.33	65.05	63.05	29.72	23.83	34.25	32.84	24.44	32.34
CSA007689.1	54.28	67.48	110.74	123.16	88.49	45.61	59.37	57.62	60.49	54.56	51.52
CSA007690.1	74.13	62.05	90.63	95.1	118.07	34.3	38.75	42.18	68.21	38.75	55.01
CSA007704.1	88.04	96.66	44.59	52.13	40.02	13.83	13.9	18.09	14.89	11.35	12.19
CSA007708.1	55.9	59.33	71.89	59.65	54.15	7.18	5.56	15.34	8.78	12.51	15.93
CSA007711.1	209.84	197.01	198.46	199.48	238.26	11.57	28.5	14.75	63.82	41.7	64.6
CSA007712.1	29.92	28.17	31.34	25.59	31.21	23.48	21.2	16.9	27.69	21.3	18.33
CSA007720.1	66.03	66.02	67.86	63.29	50.97	14.76	28.84	17.55	17.75	31.63	20.21
CSA007722.1	14.58	21.45	16.41	21.21	21.5	29.25	11.12	15.53	31.38	16.91	21.63
CSA007724.1	32.61	34.05	24.62	42.86	32.73	27.92	18.77	44.54	39.49	29.19	30.09
CSA007729.1	42.47	42.27	33.41	43.15	33.98	24.87	22.47	26.45	13.96	11.82	22.02
CSA007736.1	87.2	82.21	73.2	81.74	90.41	33.31	33.36	29.65	34.7	26.06	41.74
CSA007743.1	30.65	33.29	21.21	15.02	28.72	13.3	17.15	13.17	22.34	13.21	6.09
CSA007747.1	103.57	151.81	164.4	176.14	144.87	87.75	63.72	69.42	106.37	78.31	65.09
CSA007753.1	69.68	114.78	84.83	111.03	61.97	52.33	36.56	47.67	50.58	31.63	44.66
CSA007758.1	119.68	80.38	61.7	134.42	91.98	88.29	118.23	180.05	132.62	94.92	115.24
CSA007759.1	82.13	73.59	56.53	66.49	60.22	64.12	55.87	68.66	91.74	60.82	75.81
CSA007760.1	73.32	90.25	58.38	51.55	59.01	37.49	53.98	47.2	57.97	58.16	69.81
CSA007763.1	35.28	40.3	36.76	39.26	42.89	33.75	30.9	36.08	31.79	32.35	35.26
CSA007766.1	51.61	56.49	62.29	68.13	62.09	26.08	21.6	24.06	22.27	22.38	23.11
CSA007767.1	56.31	51.81	45.75	66.71	53.21	64.22	51.43	47.2	69.8	49.7	50.74
CSA007782.1	144.29	145.07	73.37	88.89	66.86	39.41	42.4	40.94	22.02	32.11	21.59
CSA007783.1	90.44	108.95	47.6	75.77	46.73	36.7	30.23	32.74	10.77	12.51	16.96
CSA007785.1	73.16	71.28	74.77	68.3	68.28	30.16	38.92	29.85	28.08	36.28	39.88
CSA007787.1	22.89	26.9	34.93	31.84	30.66	9.4	13.82	14.65	17.86	14.99	16.75
CSA007789.1	33.62	38.23	25.56	27.61	28.33	29.78	29.31	17.3	9.97	22.94	22.42
CSA007790.1	36.5	33.52	34.37	35.84	36.15	23.4	15.91	19.53	12.5	20.31	17.96
CSA007791.1	38.97	37.86	29.98	31.63	28.35	20.1	24.19	41.89	18.99	19.6	16.64
CSA007792.1	48.28	52.19	30.58	31.69	30.35	16.9	25.65	34.06	16.97	17.13	16.57
CSA007793.1	35.97	29.75	30.5	24.21	33.24	15.8	23.21	27.26	11.97	23.35	17.58
CSA007795.1	66.23	42.87	36.29	46.17	41.3	17.87	23.28	17.82	18.83	16.89	15.28
CSA007797.1	798.04	940.12	871.19	702.49	737.39	224.17	251.26	205.9	167.53	338.14	247.49
CSA007799.1	69.07	102.37	50.11	70.91	44.73	13.16	25.37	25.96	46.27	35.8	18.88
CSA007800.1	61.4	70.85	59.94	62.36	57.65	20.4	15.49	13.49	29.75	15.59	16.18
CSA007803.1	32	53.9	38.34	30.04	24.49	24.73	21.55	18.88	13.56	13.9	8.26
CSA007809.1	45.99	50.91	52.25	50.37	57.74	30.38	26.47	31.36	31.11	26.47	33.9
CSA007810.1	49.62	56.69	41.97	42.49	48.54	30.85	26.06	31.42	27.66	31.51	30.58
CSA007811.1	183.1	240.25	177.59	171.16	148.89	43.08	59.36	54.39	44.04	63.67	55.34
CSA007815.1	597.51	679.6	978.16	1137.02	897.02	465.89	284.97	267.25	1194.65	291.23	358.99
CSA007833.1	57.52	77.3	64.7	49.04	59.09	23.93	32.67	28.91	10.77	15.29	15.63
CSA007834.1	61.57	69.54	53.2	44.48	47.61	52.03	65.18	64.77	35.9	46.96	49.89
CSA007836.1	513.79	526.96	295.19	257.88	245.95	111.42	207.13	327.53	127.64	159.63	206.39
CSA007839.1	45.17	43.14	43.95	52.13	46.5	9.57	11.73	9.81	24.53	14.94	21.17
CSA007840.1	308.07	237.85	464.68	395.98	440.97	145.59	130.84	256.93	249.1	121.29	124.34
CSA007846.1	238.2	233.99	86.27	55.23	82.4	28.72	67.42	51.33	5.58	15.99	18.88
CSA007847.1	49.54	52.15	45.67	46.16	49.86	17.32	29.76	31.41	28.3	31.93	29.11
CSA007850.1	112.27	103.88	116.5	108.52	126.3	107.39	54	59.91	96.28	47.21	54.55
CSA007851.1	24.89	26.7	21.49	23.46	22.29	19.94	22.39	41.49	16.67	20.78	20.58
CSA007862.1	28.76	30.92	41.83	38.44	40.5	12.76	9.73	7.08	7.98	15.99	17.11
CSA007863.1	42.94	46.8	60.13	46.83	51.33	7.98	4.87	7.08	14.36	21.55	5.9
CSA007867.1	78.83	56.16	47.23	23.68	34.66	12.92	31.28	44.6	17.71	27.94	13.57
CSA007869.1	36.86	33.84	42.26	38.88	45.67	36.7	20.16	10.03	16.75	9.73	17.11
CSA007872.1	51.85	48.47	51.41	47.27	56.03	14.36	8.34	10.03	20.74	9.04	6.49
CSA007874.1	236.27	210.59	442.24	363.62	470.05	22.74	30.76	30.97	33.11	45.7	32.45
[truncated: 7,567 more rows]
